# Supplementary material for: Long-term follow-up of pulmonary function in Fabry disease: A bi-center observational study
Source: PLoS One. 2017 Jul 25;12(7):e0180437. doi: 10.1371/journal.pone.0180437 (PMC5526574; doi:10.1371/journal.pone.0180437)
Supplement: S1 File — (XLSX) [file pone.0180437.s001.xlsx]

## Sheet: Fabry_data_complete_long_201705
id,"center","sexm","age.diag","tobacco","smoking","py","ht","wt","bmi","enzymelc","enzymeref","enzymeperc","mssi","ert0","age.ert","timediagert","dialysis","kidneytr","visit","age","ert","fevl","fevpp","fvcl","fvcp","ratio","mef","mefp","dlco","rev"
3,"ZH","F",13,"non-smoker","[0,0.5)",0,1.66,54,19.5964581216432,"0.2","0.55",36.4,3,0,,"","","",1,17,"before ERT",3.07,102,3.86,108,80,2.7,72,94,
3,"ZH","F",13,"non-smoker","[0,0.5)",0,1.66,54,19.5964581216432,"0.2","0.55",36.4,3,0,,"","","",2,21,"before ERT",2.32,69,3.27,86,71,1.68,40,83,1
3,"ZH","F",13,"non-smoker","[0,0.5)",0,1.66,54,19.5964581216432,"0.2","0.55",36.4,3,0,,"","","",3,21,"before ERT",2.32,69,3.27,86,71,1,0.26,83,1
3,"ZH","F",13,"non-smoker","[0,0.5)",0,1.66,54,19.5964581216432,"0.2","0.55",36.4,3,0,,"","","",4,25,"before ERT",2.78,81,3.68,96,73,,,,0
4,"ZH","M",15,,,,1.72,61,20.619253650622,"0.04","0.55",7.3,13,1,15,"0","","",1,15,"before ERT",2.71,99,3.02,92,90,,,,
4,"ZH","M",15,,,,1.72,61,20.619253650622,"0.04","0.55",7.3,13,1,15,"0","","",2,18,"after ERT",3.64,108,3.84,94,95,4.57,119,,
4,"ZH","M",15,,,,1.72,61,20.619253650622,"0.04","0.55",7.3,13,1,15,"0","","",3,19,"after ERT",4.07,95,4.33,85,94,4.98,99,80,
4,"ZH","M",15,,,,1.72,61,20.619253650622,"0.04","0.55",7.3,13,1,15,"0","","",4,23,"after ERT",3.95,94,4.27,87,92,4.78,96,81,
5,"ZH","F",45,"smoker","[20,45]",20,1.51,51,22.3674400245603,"","",,1,0,,"","","",1,49,"before ERT",2.24,103,2.93,114,77,1.81,58,93,
5,"ZH","F",45,"smoker","[20,45]",20,1.51,51,22.3674400245603,"","",,1,0,,"","","",2,51,"before ERT",1.86,88,2.52,100,74,1.36,44,82,0
5,"ZH","F",45,"smoker","[20,45]",20,1.51,51,22.3674400245603,"","",,1,0,,"","","",3,53,"before ERT",1.86,89,2.57,104,72,1.27,42,90,0
5,"ZH","F",45,"smoker","[20,45]",20,1.51,51,22.3674400245603,"","",,1,0,,"","","",4,57,"before ERT",2.34,88,2.34,100,74,1.24,43,88,
7,"ZH","F",30,"smoker","[10,20)",10,1.52,59,25.536703601108,"","",,15,1,30,"0","","",1,31,"after ERT",2.34,87,2.82,91,83,2.43,64,89,
7,"ZH","F",30,"smoker","[10,20)",10,1.52,59,25.536703601108,"","",,15,1,30,"0","","",2,32,"after ERT",2.31,86,2.88,93,,2.15,57,79,
7,"ZH","F",30,"smoker","[10,20)",10,1.52,59,25.536703601108,"","",,15,1,30,"0","","",3,35,"after ERT",2.24,88,2.75,93,81,2.23,61,78,
7,"ZH","F",30,"smoker","[10,20)",10,1.52,59,25.536703601108,"","",,15,1,30,"0","","",4,38,"after ERT",2.74,90,2.74,95,81,2.19,61,134,
8,"ZH","F",30,"smoker","[10,20)",10,1.55,61,25.3902185223725,"0.31","0.55",56.4,5,0,,"","","",1,31,"before ERT",2.38,87,2.84,90,84,2.56,67,93,
8,"ZH","F",30,"smoker","[10,20)",10,1.55,61,25.3902185223725,"0.31","0.55",56.4,5,0,,"","","",2,33,"before ERT",2.27,84,2.8,90,81,2.25,60,94,
8,"ZH","F",30,"smoker","[10,20)",10,1.55,61,25.3902185223725,"0.31","0.55",56.4,5,0,,"","","",3,34,"before ERT",2.24,84,2.78,90,81,2.02,54,86,
8,"ZH","F",30,"smoker","[10,20)",10,1.55,61,25.3902185223725,"0.31","0.55",56.4,5,0,,"","","",4,37,"before ERT",2.32,89,2.87,95,81,2.08,58,86,
8,"ZH","F",30,"smoker","[10,20)",10,1.55,61,25.3902185223725,"0.31","0.55",56.4,5,0,,"","","",5,38,"before ERT",2.14,83,2.73,91,79,1.85,52,80,
9,"ZH","F",61,"non-smoker","[0,0.5)",0,1.62,80,30.4831580551745,"deutlich erniedrigt","",20,19,1,61,"0","","",1,61,"before ERT",1.58,69,2.37,87,67,0.95,33,88,0
9,"ZH","F",61,"non-smoker","[0,0.5)",0,1.62,80,30.4831580551745,"deutlich erniedrigt","",20,19,1,61,"0","","",2,63,,1.68,75,2.49,93,67,0.98,34,93,
12,"ZH","F",36,"smoker","[10,20)",15,1.65,48,17.6308539944904,"","",,1,1,37,"12","","",1,40,"after ERT",2.82,96,3.63,107,78,2.34,64,89,
12,"ZH","F",36,"smoker","[10,20)",15,1.65,48,17.6308539944904,"","",,1,1,37,"12","","",2,39,"after ERT",2.74,94,3.54,105,77,2.3,64,81,
12,"ZH","F",36,"smoker","[10,20)",15,1.65,48,17.6308539944904,"","",,1,1,37,"12","","",3,45,"after ERT",1.49,56,2.11,68,71,0.91,26,51,0
13,"ZH","F",53,,"[0,0.5)",0,1.55,82,34.1311134235172,"","",,9,0,54,"12","","",1,55,"after ERT",1.75,80,2.29,88,76,1.44,48,80,
13,"ZH","F",53,,"[0,0.5)",0,1.55,82,34.1311134235172,"","",,9,0,54,"12","","",2,56,"after ERT",2.73,82,2.29,91,76,1.41,48,76,
13,"ZH","F",53,,"[0,0.5)",0,1.55,82,34.1311134235172,"","",,9,0,54,"12","","",3,60,"after ERT",1.51,72,1.96,79,77,1.28,45,83,
13,"ZH","F",53,,"[0,0.5)",0,1.55,82,34.1311134235172,"","",,9,0,54,"12","","",4,62,"after ERT",1.55,76,,,77,1.21,43,79,
13,"ZH","F",53,,"[0,0.5)",0,1.55,82,34.1311134235172,"","",,9,0,54,"12","","",5,63,"after ERT",1.49,77,2.05,88,73,1,37,87,
14,"ZH","M",35,"non-smoker","[0,0.5)",0,1.67,62,22.2309871275413,"","",,16,1,35,"0","","06.03.2014",1,36,"after ERT",2.54,68,3.52,79,72,1.76,40,72,0
14,"ZH","M",35,"non-smoker","[0,0.5)",0,1.67,62,22.2309871275413,"","",,16,1,35,"0","","06.03.2014",2,37,"after ERT",3.6,70,3.74,87,68,1.53,35,80,0
14,"ZH","M",35,"non-smoker","[0,0.5)",0,1.67,62,22.2309871275413,"","",,16,1,35,"0","","06.03.2014",3,40,"after ERT",2.44,69,3.56,84,68,1.46,35,84,0
14,"ZH","M",35,"non-smoker","[0,0.5)",0,1.67,62,22.2309871275413,"","",,16,1,35,"0","","06.03.2014",4,41,"after ERT",2.3,66,3.57,85,65,1.23,29,,0
14,"ZH","M",35,"non-smoker","[0,0.5)",0,1.67,62,22.2309871275413,"","",,16,1,35,"0","","06.03.2014",5,43,"after ERT",2.02,60,3.12,77,65,1.1,27,77,0
14,"ZH","M",35,"non-smoker","[0,0.5)",0,1.67,62,22.2309871275413,"","",,16,1,35,"0","","06.03.2014",6,44,"after ERT",2.37,71,3.46,86,69,1.53,38,85,1
14,"ZH","M",35,"non-smoker","[0,0.5)",0,1.67,62,22.2309871275413,"","",,16,1,35,"0","","06.03.2014",7,45,"after ERT",2.21,67,3.32,83,67,1.28,32,89,1
16,"ZH","F",35,,,,1.6,80,31.25,"18.6","27.6",67.4,3,0,,"","","",1,30,"after ERT",2.58,93,3.21,99,80,2.34,65,80,0
16,"ZH","F",35,,,,1.6,80,31.25,"18.6","27.6",67.4,3,0,,"","","",2,41,"after ERT",2.53,93,3.14,99,81,2.47,69,86,
16,"ZH","F",35,,,,1.6,80,31.25,"18.6","27.6",67.4,3,0,,"","","",3,41,,2.56,94,3.1,98,83,2.77,78,,
16,"ZH","F",35,,,,1.6,80,31.25,"18.6","27.6",67.4,3,0,,"","","",4,42,"after ERT",2.51,92,3.05,96,82,2.66,75,75,
18,"ZH","M",23,"non-smoker","[0,0.5)",0,1.73,67,22.3863142771225,"","",,27,1,37,"168","27.01.2012","01.06.1991",1,26,"after ERT",3.46,83,4.18,84,83,,,73,
18,"ZH","M",23,"non-smoker","[0,0.5)",0,1.73,67,22.3863142771225,"","",,27,1,37,"168","27.01.2012","01.06.1991",2,27,"after ERT",3.32,80,3.68,75,90,3.43,70,,
18,"ZH","M",23,"non-smoker","[0,0.5)",0,1.73,67,22.3863142771225,"","",,27,1,37,"168","27.01.2012","01.06.1991",3,28,"after ERT",2.99,72,3.76,77,79,,,,
18,"ZH","M",23,"non-smoker","[0,0.5)",0,1.73,67,22.3863142771225,"","",,27,1,37,"168","27.01.2012","01.06.1991",4,29,"after ERT",3.28,80,4.21,86,78,,,,
18,"ZH","M",23,"non-smoker","[0,0.5)",0,1.73,67,22.3863142771225,"","",,27,1,37,"168","27.01.2012","01.06.1991",5,32,"after ERT",2.98,75,4.16,88,72,2.05,44,65,
18,"ZH","M",23,"non-smoker","[0,0.5)",0,1.73,67,22.3863142771225,"","",,27,1,37,"168","27.01.2012","01.06.1991",6,33,"after ERT",3.02,76,4.12,87,73,2.17,47,56,0
18,"ZH","M",23,"non-smoker","[0,0.5)",0,1.73,67,22.3863142771225,"","",,27,1,37,"168","27.01.2012","01.06.1991",7,36,"after ERT",2.98,76,4.06,87,73,2.12,47,64,
18,"ZH","M",23,"non-smoker","[0,0.5)",0,1.73,67,22.3863142771225,"","",,27,1,37,"168","27.01.2012","01.06.1991",8,39,"after ERT",2.35,62,3.44,75,68,1.42,32,50,1
19,"ZH","M",19,"non-smoker","[0,0.5)",0,1.72,65,21.9713358572201,"","",,6,1,41,"264","01.01.1998-23.3.1998","23.03.1998",1,31,"after ERT",3.62,87,4.91,98,74,2.83,59,97,1
19,"ZH","M",19,"non-smoker","[0,0.5)",0,1.72,65,21.9713358572201,"","",,6,1,41,"264","01.01.1998-23.3.1998","23.03.1998",2,43,"after ERT",3.22,88,5,112,64,1.64,39,82,0
19,"ZH","M",19,"non-smoker","[0,0.5)",0,1.72,65,21.9713358572201,"","",,6,1,41,"264","01.01.1998-23.3.1998","23.03.1998",3,35,"after ERT",3.7,95,5.23,112,71,2.52,56,76,0
19,"ZH","M",19,"non-smoker","[0,0.5)",0,1.72,65,21.9713358572201,"","",,6,1,41,"264","01.01.1998-23.3.1998","23.03.1998",4,36,"after ERT",3.44,89,4.82,104,71,2.36,53,66,0
19,"ZH","M",19,"non-smoker","[0,0.5)",0,1.72,65,21.9713358572201,"","",,6,1,41,"264","01.01.1998-23.3.1998","23.03.1998",5,37,"after ERT",3.21,84,4.84,105,66,1.81,41,72,1
19,"ZH","M",19,"non-smoker","[0,0.5)",0,1.72,65,21.9713358572201,"","",,6,1,41,"264","01.01.1998-23.3.1998","23.03.1998",6,38,"after ERT",2.78,73,4.59,100,61,1.29,29,68,0
19,"ZH","M",19,"non-smoker","[0,0.5)",0,1.72,65,21.9713358572201,"","",,6,1,41,"264","01.01.1998-23.3.1998","23.03.1998",7,40,"after ERT",3.01,80,4.52,99,67,1.75,40,71,0
19,"ZH","M",19,"non-smoker","[0,0.5)",0,1.72,65,21.9713358572201,"","",,6,1,41,"264","01.01.1998-23.3.1998","23.03.1998",8,41,"after ERT",2.99,80,4.55,101,66,1.65,38,81,0
19,"ZH","M",19,"non-smoker","[0,0.5)",0,1.72,65,21.9713358572201,"","",,6,1,41,"264","01.01.1998-23.3.1998","23.03.1998",9,34,"after ERT",3.12,86,4.57,103,68,1.88,45,84,0
20,"ZH","F",53,"non-smoker","[0,0.5)",0,1.61,89,34.3350950966398,"0.2","0.55",36.4,11,1,53,"0","","",1,65,"after ERT",1.47,71,2,80,73,1.06,39,106,0
20,"ZH","F",53,"non-smoker","[0,0.5)",0,1.61,89,34.3350950966398,"0.2","0.55",36.4,11,1,53,"0","","",2,53,"after ERT",1.78,72,2.05,70,87,,,,
20,"ZH","F",53,"non-smoker","[0,0.5)",0,1.61,89,34.3350950966398,"0.2","0.55",36.4,11,1,53,"0","","",3,57,"after ERT",1.76,75,2.26,81,78,1.46,48,,
20,"ZH","F",53,"non-smoker","[0,0.5)",0,1.61,89,34.3350950966398,"0.2","0.55",36.4,11,1,53,"0","","",4,58,"after ERT",1.72,74,2.25,82,70,1.36,46,99,
20,"ZH","F",53,"non-smoker","[0,0.5)",0,1.61,89,34.3350950966398,"0.2","0.55",36.4,11,1,53,"0","","",5,61,"after ERT",1.57,70,2.18,81,72,1.04,36,85,0
20,"ZH","F",53,"non-smoker","[0,0.5)",0,1.61,89,34.3350950966398,"0.2","0.55",36.4,11,1,53,"0","","",6,62,"after ERT",1.59,71,2.24,84,71,1.03,36,105,
21,"ZH","F",25,"smoker","[10,20)",10,1.65,58,21.3039485766759,"0.22","0.55",40,0,1,25,"0","","",1,30,,3.03,96,3.86,106,78,2.62,66,73,
21,"ZH","F",25,"smoker","[10,20)",10,1.65,58,21.3039485766759,"0.22","0.55",40,0,1,25,"0","","",2,33,"after ERT",2.93,95,3.73,105,79,2.57,67,83,
21,"ZH","F",25,"smoker","[10,20)",10,1.65,58,21.3039485766759,"0.22","0.55",40,0,1,25,"0","","",3,37,"after ERT",3.11,104,4,116,78,2.65,71,86,
22,"ZH","F",37,"non-smoker","[0,0.5)",0,1.57,80,32.4556777151203,"0.75","0.46",163,7,0,,"","","",1,41,,2.3,88,2.97,98,77,1.91,55,115,
22,"ZH","F",37,"non-smoker","[0,0.5)",0,1.57,80,32.4556777151203,"0.75","0.46",163,7,0,,"","","",2,42,"after ERT",2.14,84,2.69,90,80,1.94,56,102,
29,"ZH","M",6,"smoker","[10,20)",10,1.74,68,22.4600343506408,"0.02","0.55",3.6,,1,38,"384","","",1,38,"after ERT",3.62,89,4.4,89,82,,,,
29,"ZH","M",6,"smoker","[10,20)",10,1.74,68,22.4600343506408,"0.02","0.55",3.6,,1,38,"384","","",2,41,"after ERT",3.31,87,4.46,97,74,2.51,58,86,
29,"ZH","M",6,"smoker","[10,20)",10,1.74,68,22.4600343506408,"0.02","0.55",3.6,,1,38,"384","","",3,43,"after ERT",3.28,87,4.45,97,74,2.47,58,82,1
29,"ZH","M",6,"smoker","[10,20)",10,1.74,68,22.4600343506408,"0.02","0.55",3.6,,1,38,"384","","",4,44,,3.18,85,4.54,100,70,2.02,48,58,
29,"ZH","M",6,"smoker","[10,20)",10,1.74,68,22.4600343506408,"0.02","0.55",3.6,,1,38,"384","","",5,47,"after ERT",3.21,88,4.2,94,76,2.62,65,73,
29,"ZH","M",6,"smoker","[10,20)",10,1.74,68,22.4600343506408,"0.02","0.55",3.6,,1,38,"384","","",6,48,"after ERT",3.03,84,4.02,91,75,2.4,60,70,
29,"ZH","M",6,"smoker","[10,20)",10,1.74,68,22.4600343506408,"0.02","0.55",3.6,,1,38,"384","","",7,49,"after ERT",2.98,83,4.16,94,72,1.99,50,77,0
29,"ZH","M",6,"smoker","[10,20)",10,1.74,68,22.4600343506408,"0.02","0.55",3.6,,1,38,"384","","",8,50,"after ERT",2.77,79,4.03,93,69,1.69,43,81,0
31,"ZH","M",14,,,,1.69,70,24.5089457652043,"","",,9,1,44,"360","","",1,44,"before ERT",2.66,72,3.63,81,73,,,,
31,"ZH","M",14,,,,1.69,70,24.5089457652043,"","",,9,1,44,"360","","",2,46,"after ERT",1.75,57,2,53,88,1.64,40,,
31,"ZH","M",14,,,,1.69,70,24.5089457652043,"","",,9,1,44,"360","","",3,48,"after ERT",1.49,44,2.85,69,52,0.58,15,83,1
31,"ZH","M",14,,,,1.69,70,24.5089457652043,"","",,9,1,44,"360","","",4,54,"after ERT",1.84,55,2.7,65,68,1.15,31,62,0
33,"ZH","F",14,"non-smoker","[0,0.5)",0,1.68,60,21.2585034013605,"","",,4,1,22,"96","","",1,22,"after ERT",2.92,88,3.33,87,,3.09,75,,
33,"ZH","F",14,"non-smoker","[0,0.5)",0,1.68,60,21.2585034013605,"","",,4,1,22,"96","","",2,26,"after ERT",2.97,89,3.65,95,81,2.73,70,,0
33,"ZH","F",14,"non-smoker","[0,0.5)",0,1.68,60,21.2585034013605,"","",,4,1,22,"96","","",3,27,"after ERT",2.27,67,2.9,75,78,1.88,46,76,
33,"ZH","F",14,"non-smoker","[0,0.5)",0,1.68,60,21.2585034013605,"","",,4,1,22,"96","","",4,30,"after ERT",2.8,85,3.58,95,78,2.4,60,75,
33,"ZH","F",14,"non-smoker","[0,0.5)",0,1.68,60,21.2585034013605,"","",,4,1,22,"96","","",5,31,"after ERT",3.08,94,3.89,104,79,2.79,70,72,
33,"ZH","F",14,"non-smoker","[0,0.5)",0,1.68,60,21.2585034013605,"","",,4,1,22,"96","","",6,35,"after ERT",2.99,95,3.97,109,75,2.37,62,87,
34,"ZH","M",34,"non-smoker","[0,0.5)",0,1.75,72,23.5102040816327,"0.01","0.55",1.8,26,1,46,"144","","",1,46,"before ERT",3.28,89,4.61,101,71,2.23,54,102,0
34,"ZH","M",34,"non-smoker","[0,0.5)",0,1.75,72,23.5102040816327,"0.01","0.55",1.8,26,1,46,"144","","",2,47,"after ERT",3.01,82,4.49,99,67,1.8,44,101,0
34,"ZH","M",34,"non-smoker","[0,0.5)",0,1.75,72,23.5102040816327,"0.01","0.55",1.8,26,1,46,"144","","",3,50,"after ERT",2.84,79,4.19,94,68,1.89,48,99,0
34,"ZH","M",34,"non-smoker","[0,0.5)",0,1.75,72,23.5102040816327,"0.01","0.55",1.8,26,1,46,"144","","",4,51,"after ERT",2.96,83,4.7,106,63,1.6,41,,0
34,"ZH","M",34,"non-smoker","[0,0.5)",0,1.75,72,23.5102040816327,"0.01","0.55",1.8,26,1,46,"144","","",5,52,"after ERT",2.94,83,4.51,103,65,1.68,43,111,0
34,"ZH","M",34,"non-smoker","[0,0.5)",0,1.75,72,23.5102040816327,"0.01","0.55",1.8,26,1,46,"144","","",6,53,"after ERT",3.02,86,4.4,101,69,1.87,49,91,0
34,"ZH","M",34,"non-smoker","[0,0.5)",0,1.75,72,23.5102040816327,"0.01","0.55",1.8,26,1,46,"144","","",7,54,"after ERT",2.94,87,4.36,103,67,1.82,49,128,0
35,"ZH","F",15,"non-smoker","[0,0.5)",0,1.64,57,21.192742415229,"0.39","0.55",70.9,20,0,,"","","",1,15,"before ERT",3.01,103,3.22,93,94,3.4,94,81,
35,"ZH","F",15,"non-smoker","[0,0.5)",0,1.64,57,21.192742415229,"0.39","0.55",70.9,20,0,,"","","",2,16,"before ERT",2.54,87,3.16,92,80,2.29,63,94,
35,"ZH","F",15,"non-smoker","[0,0.5)",0,1.64,57,21.192742415229,"0.39","0.55",70.9,20,0,,"","","",3,18,"before ERT",2.74,84,3.18,85,86,2.88,70,85,
36,"ZH","M",46,"smoker","[20,45]",35,1.73,74,24.7251829329413,"","",,25,1,55,"108","","",1,57,"after ERT",2.41,72,3.29,78,73,1.76,48,,
36,"ZH","M",46,"smoker","[20,45]",35,1.73,74,24.7251829329413,"","",,25,1,55,"108","","",2,59,"after ERT",2.17,66,3.4,83,64,1.18,33,79,0
36,"ZH","M",46,"smoker","[20,45]",35,1.73,74,24.7251829329413,"","",,25,1,55,"108","","",3,60,"after ERT",2.23,69,3.97,97,56,0.85,24,73,0
36,"ZH","M",46,"smoker","[20,45]",35,1.73,74,24.7251829329413,"","",,25,1,55,"108","","",4,61,"after ERT",2.21,69,3.77,93,59,0.85,24,73,0
36,"ZH","M",46,"smoker","[20,45]",35,1.73,74,24.7251829329413,"","",,25,1,55,"108","","",5,62,"after ERT",2.02,64,3.55,88,57,0.83,24,68,0
36,"ZH","M",46,"smoker","[20,45]",35,1.73,74,24.7251829329413,"","",,25,1,55,"108","","",6,64,"after ERT",2.19,70,3.49,88,63,1.13,34,69,
36,"ZH","M",46,"smoker","[20,45]",35,1.73,74,24.7251829329413,"","",,25,1,55,"108","","",7,66,"after ERT",2.02,68,3.36,88,60,0.97,30,,0
36,"ZH","M",46,"smoker","[20,45]",35,1.73,74,24.7251829329413,"","",,25,1,55,"108","","",8,67,"after ERT",1.8,61,3.28,86,55,0.75,24,67,0
37,"ZH","F",8,"non-smoker","[0,0.5)",0,1.59,56,22.1510225070211,"0.15","?",23,1,0,,"","","",1,18,"before ERT",2.86,94,3.11,89,92,4.17,103,106,
37,"ZH","F",8,"non-smoker","[0,0.5)",0,1.59,56,22.1510225070211,"0.15","?",23,1,0,,"","","",2,19,"before ERT",2.71,89,3.08,88,88,3.69,91,87,
37,"ZH","F",8,"non-smoker","[0,0.5)",0,1.59,56,22.1510225070211,"0.15","?",23,1,0,,"","","",3,21,"before ERT",2.84,93,3.18,91,89,3.32,82,84,
38,"ZH","M",39,"smoker","[10,20)",10,1.72,66.5,22.4783666846944,"0.01","0.55",1.8,0,1,39,"0","","",1,39,"before ERT",2.83,74,4.2,92,67,,,,0
38,"ZH","M",39,"smoker","[10,20)",10,1.72,66.5,22.4783666846944,"0.01","0.55",1.8,0,1,39,"0","","",2,40,"after ERT",2.51,67,3.92,87,64,,,,1
38,"ZH","M",39,"smoker","[10,20)",10,1.72,66.5,22.4783666846944,"0.01","0.55",1.8,0,1,39,"0","","",3,42,"after ERT",2.65,71,4.36,97,61,1.36,32,87,
38,"ZH","M",39,"smoker","[10,20)",10,1.72,66.5,22.4783666846944,"0.01","0.55",1.8,0,1,39,"0","","",4,43,"after ERT",2.28,62,3.61,81,63,1.21,29,76,1
38,"ZH","M",39,"smoker","[10,20)",10,1.72,66.5,22.4783666846944,"0.01","0.55",1.8,0,1,39,"0","","",5,44,"after ERT",2.25,62,3.7,84,61,1.25,30,75,0
38,"ZH","M",39,"smoker","[10,20)",10,1.72,66.5,22.4783666846944,"0.01","0.55",1.8,0,1,39,"0","","",6,47,"after ERT",2.1,59,3.42,78,61,1.13,28,80,
38,"ZH","M",39,"smoker","[10,20)",10,1.72,66.5,22.4783666846944,"0.01","0.55",1.8,0,1,39,"0","","",7,48,"after ERT",1.87,53,3.2,74,59,0.89,22,79,0
38,"ZH","M",39,"smoker","[10,20)",10,1.72,66.5,22.4783666846944,"0.01","0.55",1.8,0,1,39,"0","","",8,50,"after ERT",1.88,54,2.9,68,65,1.09,28,80,1
38,"ZH","M",39,"smoker","[10,20)",10,1.72,66.5,22.4783666846944,"0.01","0.55",1.8,0,1,39,"0","","",9,51,"after ERT",1.66,49,2.82,67,59,0.83,22,56,1
39,"ZH","F",32,"non-smoker","[0,0.5)",0,1.68,53,18.7783446712018,"0.34","0.55",61.8,4,0,,"","","",1,33,"after ERT",2.46,76,3.29,89,75,1.85,47,85,
39,"ZH","F",32,"non-smoker","[0,0.5)",0,1.68,53,18.7783446712018,"0.34","0.55",61.8,4,0,,"","","",2,35,"after ERT",2.32,73,3.23,89,72,1.57,41,113,
39,"ZH","F",32,"non-smoker","[0,0.5)",0,1.68,53,18.7783446712018,"0.34","0.55",61.8,4,0,,"","","",3,36,"before ERT",2.31,74,3.26,90,71,1.57,41,107,
39,"ZH","F",32,"non-smoker","[0,0.5)",0,1.68,53,18.7783446712018,"0.34","0.55",61.8,4,0,,"","","",4,39,"after ERT",2.49,81,3.38,96,74,1.81,49,97,
39,"ZH","F",32,"non-smoker","[0,0.5)",0,1.68,53,18.7783446712018,"0.34","0.55",61.8,4,0,,"","","",5,40,"after ERT",2.34,77,3.27,93,72,1.64,45,96,
41,"ZH","F",26,"non-smoker","[0,0.5)",0,1.63,65,24.4646016033724,"0.18","?",19,8,0,,"","","",1,27,"before ERT",2.5,79,3.32,92,75,1.93,48,85,
41,"ZH","F",26,"non-smoker","[0,0.5)",0,1.63,65,24.4646016033724,"0.18","?",19,8,0,,"","","",2,31,"before ERT",2.29,75,3.13,89,73,1.62,41,86,0
41,"ZH","F",26,"non-smoker","[0,0.5)",0,1.63,65,24.4646016033724,"0.18","?",19,8,0,,"","","",3,32,"before ERT",2.21,73,3.11,89,71,1.51,39,86,1
41,"ZH","F",26,"non-smoker","[0,0.5)",0,1.63,65,24.4646016033724,"0.18","?",19,8,0,,"","","",4,35,"after ERT",2.43,82,3.25,95,75,1.8,48,91,
43,"ZH","F",45,,,,,,,"0.21","0.46",45.7,,1,46,"12","","",1,46,"before ERT",3.17,109,4.5,133,70,2.14,61,77,1
43,"ZH","F",45,,,,,,,"0.21","0.46",45.7,,1,46,"12","","",2,47,"after ERT",3.1,108,4.37,131,71,2.12,62,74,1
43,"ZH","F",45,,,,,,,"0.21","0.46",45.7,,1,46,"12","","",3,48,"after ERT",3.05,107,4.45,135,65,1.92,57,80,0
43,"ZH","F",45,,,,,,,"0.21","0.46",45.7,,1,46,"12","","",4,49,"after ERT",2.81,100,4.04,123,70,1.76,53,80,1
43,"ZH","F",45,,,,,,,"0.21","0.46",45.7,,1,46,"12","","",5,51,"after ERT",2.81,101,3.77,116,74,2.13,64,80,0
44,"ZH","M",44,"smoker","[10,20)",13,1.77,82,26.1738325513103,"0.02","",6,25,1,44,"0","","",1,45,"after ERT",4.12,101,5.19,103,79,,,,
44,"ZH","M",44,"smoker","[10,20)",13,1.77,82,26.1738325513103,"0.02","",6,25,1,44,"0","","",2,47,"after ERT",3.9,98,5.13,104,76,3.15,74,86,
44,"ZH","M",44,"smoker","[10,20)",13,1.77,82,26.1738325513103,"0.02","",6,25,1,44,"0","","",3,48,"after ERT",3.64,92,4.89,100,75,2.74,66,93,
44,"ZH","M",44,"smoker","[10,20)",13,1.77,82,26.1738325513103,"0.02","",6,25,1,44,"0","","",4,51,"after ERT",3.61,97,4.91,107,73,2.61,65,95,
44,"ZH","M",44,"smoker","[10,20)",13,1.77,82,26.1738325513103,"0.02","",6,25,1,44,"0","","",5,52,"after ERT",3.7,101,4.91,108,75,2.83,72,87,
44,"ZH","M",44,"smoker","[10,20)",13,1.77,82,26.1738325513103,"0.02","",6,25,1,44,"0","","",6,55,"after ERT",3.58,100,4.42,99,81,3.23,85,86,
45,"ZH","M",49,"smoker","[20,45]",30,1.82,68,20.5289216278227,"","",,38,1,49,"0","","1.7.1999 & 1.8.2011",1,51,"after ERT",3.17,81,4.36,90,73,2.21,54,84,0
45,"ZH","M",49,"smoker","[20,45]",30,1.82,68,20.5289216278227,"","",,38,1,49,"0","","1.7.1999 & 1.8.2011",2,52,"after ERT",2.99,78,4.07,85,73,2.11,53,95,
45,"ZH","M",49,"smoker","[20,45]",30,1.82,68,20.5289216278227,"","",,38,1,49,"0","","1.7.1999 & 1.8.2011",3,55,"after ERT",2.78,74,3.89,82,71,1.76,45,108,0
45,"ZH","M",49,"smoker","[20,45]",30,1.82,68,20.5289216278227,"","",,38,1,49,"0","","1.7.1999 & 1.8.2011",4,56,"after ERT",2.75,74,4.08,87,67,1.47,38,100,0
45,"ZH","M",49,"smoker","[20,45]",30,1.82,68,20.5289216278227,"","",,38,1,49,"0","","1.7.1999 & 1.8.2011",5,57,"after ERT",2.91,79,4.33,93,67,1.53,41,102,0
45,"ZH","M",49,"smoker","[20,45]",30,1.82,68,20.5289216278227,"","",,38,1,49,"0","","1.7.1999 & 1.8.2011",6,59,"after ERT",2.81,80,4.06,91,69,1.67,46,109,1
47,"ZH","F",67,"non-smoker","[0,0.5)",0,1.62,77,29.3400396281055,"0.36","0.55",65.5,13,1,68,"12","","",1,65,"before ERT",1.88,87,2.63,101,71,1.16,42,95,0
47,"ZH","F",67,"non-smoker","[0,0.5)",0,1.62,77,29.3400396281055,"0.36","0.55",65.5,13,1,68,"12","","",2,66,"before ERT",1.82,85,2.78,108,65,0.85,31,97,0
47,"ZH","F",67,"non-smoker","[0,0.5)",0,1.62,77,29.3400396281055,"0.36","0.55",65.5,13,1,68,"12","","",3,69,"after ERT",1.78,84,2.65,104,67,1.02,39,,0
47,"ZH","F",67,"non-smoker","[0,0.5)",0,1.62,77,29.3400396281055,"0.36","0.55",65.5,13,1,68,"12","","",4,70,"after ERT",1.58,76,2.34,93,67,0.85,33,82,0
47,"ZH","F",67,"non-smoker","[0,0.5)",0,1.62,77,29.3400396281055,"0.36","0.55",65.5,13,1,68,"12","","",5,72,"after ERT",1.68,83,2.4,98,70,1.03,41,92,0
47,"ZH","F",67,"non-smoker","[0,0.5)",0,1.62,77,29.3400396281055,"0.36","0.55",65.5,13,1,68,"12","","",6,73,"after ERT",1.61,80,2.3,94,70,1.05,42,98,0
48,"ZH","M",13,"non-smoker","[0,0.5)",0,1.65,43,15.7943067033976,"0","0.55",5,4,1,14,"12","","",1,13,"before ERT",1.87,106,2.12,101,88,,,,
48,"ZH","M",13,"non-smoker","[0,0.5)",0,1.65,43,15.7943067033976,"0","0.55",5,4,1,14,"12","","",2,15,"after ERT",2.82,88,3.24,84,87,2.94,80,93,
48,"ZH","M",13,"non-smoker","[0,0.5)",0,1.65,43,15.7943067033976,"0","0.55",5,4,1,14,"12","","",3,16,"after ERT",2.93,92,3.3,85,89,3.03,83,97,
48,"ZH","M",13,"non-smoker","[0,0.5)",0,1.65,43,15.7943067033976,"0","0.55",5,4,1,14,"12","","",4,17,"after ERT",3.01,88,3.43,83,88,2.99,77,80,
48,"ZH","M",13,"non-smoker","[0,0.5)",0,1.65,43,15.7943067033976,"0","0.55",5,4,1,14,"12","","",5,19,"after ERT",3.2,77,3.88,80,83,3.04,61,94,
48,"ZH","M",13,"non-smoker","[0,0.5)",0,1.65,43,15.7943067033976,"0","0.55",5,4,1,14,"12","","",6,20,"after ERT",1.99,69,2.9,87,69,1.38,35,92,0
48,"ZH","M",13,"non-smoker","[0,0.5)",0,1.65,43,15.7943067033976,"0","0.55",5,4,1,14,"12","","",7,20,"after ERT",3.14,76,3.73,77,84,3.04,62,93,
48,"ZH","M",13,"non-smoker","[0,0.5)",0,1.65,43,15.7943067033976,"0","0.55",5,4,1,14,"12","","",8,23,"after ERT",3.06,74,3.93,81,78,2.5,51,104,
49,"ZH","F",16,"non-smoker","[0,0.5)",0,1.54,65,27.4076572777871,"0.19","0.55",34.5,14,1,17,"12","","",1,23,"after ERT",1.97,66,2.46,72,80,1.81,45,87,
49,"ZH","F",16,"non-smoker","[0,0.5)",0,1.54,65,27.4076572777871,"0.19","0.55",34.5,14,1,17,"12","","",2,26,"after ERT",1.7,60,2.52,77,67,1.13,29,74,0
49,"ZH","F",16,"non-smoker","[0,0.5)",0,1.54,65,27.4076572777871,"0.19","0.55",34.5,14,1,17,"12","","",3,28,"after ERT",1.93,66,2.39,71,80,1.69,43,85,
50,"ZH","F",19,"non-smoker","[0,0.5)",0,1.65,64,23.5078053259871,"0.24","0.55",43.6,6,1,20,"12","","",1,26,"after ERT",3.02,92,3.59,96,84,3,73,94,
50,"ZH","F",19,"non-smoker","[0,0.5)",0,1.65,64,23.5078053259871,"0.24","0.55",43.6,6,1,20,"12","","",2,30,"after ERT",2.55,80,3.58,98,71,1.75,44,85,
51,"ZH","F",15,"smoker","[0.5,10)",0.5,1.54,52,21.9261258222297,"0.26","0.55",47.3,5,1,16,"12","","",1,15,"before ERT",2.72,103,3.07,99,89,,,,
51,"ZH","F",15,"smoker","[0.5,10)",0.5,1.54,52,21.9261258222297,"0.26","0.55",47.3,5,1,16,"12","","",2,17,"after ERT",2.75,112,3.44,119,80,2.76,88,115,
51,"ZH","F",15,"smoker","[0.5,10)",0.5,1.54,52,21.9261258222297,"0.26","0.55",47.3,5,1,16,"12","","",3,18,"after ERT",2.54,103,3.46,120,73,1.81,58,114,
51,"ZH","F",15,"smoker","[0.5,10)",0.5,1.54,52,21.9261258222297,"0.26","0.55",47.3,5,1,16,"12","","",4,19,"after ERT",2.94,103,3.48,106,84,3.04,76,92,
51,"ZH","F",15,"smoker","[0.5,10)",0.5,1.54,52,21.9261258222297,"0.26","0.55",47.3,5,1,16,"12","","",5,20,"after ERT",2.76,97,3.48,106,79,2.38,60,89,
53,"ZH","F",60,"non-smoker","[0,0.5)",0,1.65,50,18.3654729109275,"","",,19,0,,"","","",1,61,"before ERT",2.51,104,3.28,115,77,2.09,71,106,
53,"ZH","F",60,"non-smoker","[0,0.5)",0,1.65,50,18.3654729109275,"","",,19,0,,"","","",2,62,"before ERT",2.29,99,2.97,108,77,1.92,66,90,
53,"ZH","F",60,"non-smoker","[0,0.5)",0,1.65,50,18.3654729109275,"","",,19,0,,"","","",3,64,"after ERT",2.42,107,3.14,117,77,2,71,102,
54,"ZH","M",24,"non-smoker","[0,0.5)",0,1.77,71,22.662708672476,"0.03","0.55",5.5,6,1,24,"0","","",1,28,"after ERT",2.87,69,4.26,82,67,1.94,42,,0
54,"ZH","M",24,"non-smoker","[0,0.5)",0,1.77,71,22.662708672476,"0.03","0.55",5.5,6,1,24,"0","","",2,29,"after ERT",2.75,77,4.14,99,67,1.88,47,,0
54,"ZH","M",24,"non-smoker","[0,0.5)",0,1.77,71,22.662708672476,"0.03","0.55",5.5,6,1,24,"0","","",3,29,"after ERT",2.71,63,4.35,85,62,1.6,33,106,0
54,"ZH","M",24,"non-smoker","[0,0.5)",0,1.77,71,22.662708672476,"0.03","0.55",5.5,6,1,24,"0","","",4,30,"after ERT",2.75,65,4.47,88,61,1.55,32,105,1
54,"ZH","M",24,"non-smoker","[0,0.5)",0,1.77,71,22.662708672476,"0.03","0.55",5.5,6,1,24,"0","","",5,32,"after ERT",3.17,74,4.82,94,66,1.96,41,108,0
54,"ZH","M",24,"non-smoker","[0,0.5)",0,1.77,71,22.662708672476,"0.03","0.55",5.5,6,1,24,"0","","",6,33,"after ERT",2.58,61,4.33,85,60,1.45,31,110,1
55,"ZH","F",45,"smoker","[0.5,10)",4,1.56,52,21.3675213675214,"","",,19,1,53,"96","","",1,57,"after ERT",1.89,88,2.42,95,78,1.61,55,,1
55,"ZH","F",45,"smoker","[0.5,10)",4,1.56,52,21.3675213675214,"","",,19,1,53,"96","","",2,58,"after ERT",1.88,88,2.87,113,66,0.82,28,,1
55,"ZH","F",45,"smoker","[0.5,10)",4,1.56,52,21.3675213675214,"","",,19,1,53,"96","","",3,58,"after ERT",1.55,73,2.31,92,67,0.86,30,91,1
55,"ZH","F",45,"smoker","[0.5,10)",4,1.56,52,21.3675213675214,"","",,19,1,53,"96","","",4,61,"after ERT",1.46,72,2.08,86,70,0.93,33,,
55,"ZH","F",45,"smoker","[0.5,10)",4,1.56,52,21.3675213675214,"","",,19,1,53,"96","","",5,62,"after ERT",1.41,70,2.13,88,66,0.74,27,82,1
55,"ZH","F",45,"smoker","[0.5,10)",4,1.56,52,21.3675213675214,"","",,19,1,53,"96","","",6,63,"after ERT",1.38,70,2.33,98,59,0.54,20,82,0
55,"ZH","F",45,"smoker","[0.5,10)",4,1.56,52,21.3675213675214,"","",,19,1,53,"96","","",7,64,"after ERT",1.54,78,2.22,94,69,0.92,34,,0
55,"ZH","F",45,"smoker","[0.5,10)",4,1.56,52,21.3675213675214,"","",,19,1,53,"96","","",8,65,"after ERT",1.47,76,2.21,95,66,0.8,30,73,1
55,"ZH","F",45,"smoker","[0.5,10)",4,1.56,52,21.3675213675214,"","",,19,1,53,"96","","",9,66,"after ERT",1.26,66,1.82,79,69,0.8,30,75,
58,"ZH","F",25,"non-smoker","[0,0.5)",0,1.57,65,26.3702381435352,"0.21","0.55",38.2,24,1,28,"36","","",1,30,"after ERT",2.45,85,2.84,85,85,5.15,80,,
58,"ZH","F",25,"non-smoker","[0,0.5)",0,1.57,65,26.3702381435352,"0.21","0.55",38.2,24,1,28,"36","","",2,32,"after ERT",2.56,91,3.09,96,83,2.64,70,,
58,"ZH","F",25,"non-smoker","[0,0.5)",0,1.57,65,26.3702381435352,"0.21","0.55",38.2,24,1,28,"36","","",3,33,"after ERT",2.57,93,3.01,94,85,3.01,80,73,
58,"ZH","F",25,"non-smoker","[0,0.5)",0,1.57,65,26.3702381435352,"0.21","0.55",38.2,24,1,28,"36","","",4,34,"after ERT",2.49,90,2.95,93,84,2.76,74,76,
58,"ZH","F",25,"non-smoker","[0,0.5)",0,1.57,65,26.3702381435352,"0.21","0.55",38.2,24,1,28,"36","","",5,37,"after ERT",2.35,87,2.82,90,83,2.54,70,78,
58,"ZH","F",25,"non-smoker","[0,0.5)",0,1.57,65,26.3702381435352,"0.21","0.55",38.2,24,1,28,"36","","",6,38,"after ERT",2.51,94,3.06,98,82,2.57,71,81,
58,"ZH","F",25,"non-smoker","[0,0.5)",0,1.57,65,26.3702381435352,"0.21","0.55",38.2,24,1,28,"36","","",7,41,"after ERT",2.52,98,3.01,100,84,2.79,80,96,
59,"ZH","F",21,"non-smoker","[0,0.5)",0,1.56,43,17.6692965154504,"0.38","0.55",69.1,4,1,21,"0","","",1,26,"after ERT",1.98,68,2.81,84,70,1.42,36,95,0
59,"ZH","F",21,"non-smoker","[0,0.5)",0,1.56,43,17.6692965154504,"0.38","0.55",69.1,4,1,21,"0","","",2,28,"after ERT",1.99,69,2.9,87,69,1.38,35,92,0
60,"ZH","M",61,"smoker","[20,45]",40,1.72,72,24.3374797187669,"0","27.6",9,12,1,62,"12","","",1,48,"before ERT",4.03,116,5.34,125,75,3.36,85,98,
60,"ZH","M",61,"smoker","[20,45]",40,1.72,72,24.3374797187669,"0","27.6",9,12,1,62,"12","","",2,61,"after ERT",3.06,98,4.17,105,74,2.18,64,,
60,"ZH","M",61,"smoker","[20,45]",40,1.72,72,24.3374797187669,"0","27.6",9,12,1,62,"12","","",3,61,"after ERT",2.94,94,4.17,105,70,1.84,54,,0
60,"ZH","M",61,"smoker","[20,45]",40,1.72,72,24.3374797187669,"0","27.6",9,12,1,62,"12","","",4,61,"before ERT",2.03,66,3.46,89,59,0.8,24,72,0
60,"ZH","M",61,"smoker","[20,45]",40,1.72,72,24.3374797187669,"0","27.6",9,12,1,62,"12","","",5,63,"after ERT",2.9,98,3.96,106,73,2.05,63,82,1
64,"ZH","M",28,"non-smoker","[0,0.5)",0,1.75,60,19.5918367346939,"3% von der Norm","",3,10,1,28,"0","","",1,29,"after ERT",4.11,97,5.36,107,77,,,,
64,"ZH","M",28,"non-smoker","[0,0.5)",0,1.75,60,19.5918367346939,"3% von der Norm","",3,10,1,28,"0","","",2,30,"after ERT",3.87,92,5.43,109,71,2.73,56,100,0
64,"ZH","M",28,"non-smoker","[0,0.5)",0,1.75,60,19.5918367346939,"3% von der Norm","",3,10,1,28,"0","","",3,31,"after ERT",4.33,104,5.84,118,74,3.33,69,107,
64,"ZH","M",28,"non-smoker","[0,0.5)",0,1.75,60,19.5918367346939,"3% von der Norm","",3,10,1,28,"0","","",4,32,"after ERT",3.49,85,5.01,102,70,2.37,50,82,
64,"ZH","M",28,"non-smoker","[0,0.5)",0,1.75,60,19.5918367346939,"3% von der Norm","",3,10,1,28,"0","","",5,35,"after ERT",3.61,88,5.09,104,71,2.5,54,85,
64,"ZH","M",28,"non-smoker","[0,0.5)",0,1.75,60,19.5918367346939,"3% von der Norm","",3,10,1,28,"0","","",6,38,"after ERT",3.46,88,5.01,105,69,2.22,50,91,1
65,"ZH","F",16,"non-smoker","[0,0.5)",0,1.66,55,19.9593554942662,"","",,,0,,"","","",1,34,"before ERT",3.34,107,4.22,118,79,2.92,76,81,
65,"ZH","F",16,"non-smoker","[0,0.5)",0,1.66,55,19.9593554942662,"","",,,0,,"","","",2,35,"before ERT",3.35,109,4.11,116,82,3.3,87,82,
65,"ZH","F",16,"non-smoker","[0,0.5)",0,1.66,55,19.9593554942662,"","",,,0,,"","","",3,36,"after ERT",3.29,108,4.11,116,80,3.09,82,96,
65,"ZH","F",16,"non-smoker","[0,0.5)",0,1.66,55,19.9593554942662,"","",,,0,,"","","",4,37,"after ERT",3.22,106,3.99,114,81,3.11,83,89,
68,"ZH","F",46,"non-smoker","[0,0.5)",0,1.58,54,21.6311488543503,"","",,26,1,46,"0","","",1,47,"after ERT",2.72,109,3.31,114,82,2.78,83,91,
68,"ZH","F",46,"non-smoker","[0,0.5)",0,1.58,54,21.6311488543503,"","",,26,1,46,"0","","",2,48,"after ERT",2.72,112,3.49,122,78,2.3,70,98,
68,"ZH","F",46,"non-smoker","[0,0.5)",0,1.58,54,21.6311488543503,"","",,26,1,46,"0","","",3,51,"after ERT",2.85,123,3.62,133,79,2.52,79,103,
69,"ZH","F",24,"non-smoker","[0,0.5)",0,1.63,67,25.2173585757838,"vermindert","",77,,0,,"","","",1,26,"after ERT",2.32,72,3.11,84,75,1.79,44,101,
69,"ZH","F",24,"non-smoker","[0,0.5)",0,1.63,67,25.2173585757838,"vermindert","",77,,0,,"","","",2,26,"before ERT",2.34,73,3.12,85,75,1.83,45,,
70,"ZH","F",,"smoker","[20,45]",21,1.64,72,26.7697798929209,"","",,13,1,36,"432","","",1,36,"after ERT",2.07,69,2.69,77,77,1.68,45,61,
70,"ZH","F",,"smoker","[20,45]",21,1.64,72,26.7697798929209,"","",,13,1,36,"432","","",2,37,"after ERT",2.16,73,2.77,81,78,1.83,49,56,
72,"ZH","F",13,"non-smoker","[0,0.5)",0,1.61,54,20.8325296091972,"0.11","0.55",20,4,0,,"","","",1,14,"before ERT",2.42,98,2.72,94,89,3.01,96,,
72,"ZH","F",13,"non-smoker","[0,0.5)",0,1.61,54,20.8325296091972,"0.11","0.55",20,4,0,,"","","",2,15,"before ERT",2.93,109,3.37,107,87,3.8,113,104,
72,"ZH","F",13,"non-smoker","[0,0.5)",0,1.61,54,20.8325296091972,"0.11","0.55",20,4,0,,"","","",3,19,"before ERT",3.2,102,3.71,103,86,3.84,94,101,
74,"ZH","M",24,"non-smoker","[0,0.5)",0,1.65,79,29.0174471992654,"0.03","0.55",5.5,13,1,26,"24","","",1,36,"after ERT",2.93,79,4.03,92,73,2.1,46,97,0
74,"ZH","M",24,"non-smoker","[0,0.5)",0,1.65,79,29.0174471992654,"0.03","0.55",5.5,13,1,26,"24","","",2,33,"after ERT",2.64,72,3.68,85,72,1.88,41,79,
75,"ZH","M",25,"smoker","[0.5,10)",4,1.86,73,21.1007052838478,"0.16","0.46",34.8,18,1,26,"12","","",1,25,"before ERT",4.13,86,5.12,89,81,3.92,75,82,
75,"ZH","M",25,"smoker","[0.5,10)",4,1.86,73,21.1007052838478,"0.16","0.46",34.8,18,1,26,"12","","",2,25,"before ERT",4.19,88,5.36,94,78,3.53,68,81,
75,"ZH","M",25,"smoker","[0.5,10)",4,1.86,73,21.1007052838478,"0.16","0.46",34.8,18,1,26,"12","","",3,26,"after ERT",4.65,97,5.43,95,86,4.55,87,90,
75,"ZH","M",25,"smoker","[0.5,10)",4,1.86,73,21.1007052838478,"0.16","0.46",34.8,18,1,26,"12","","",4,29,"after ERT",4.33,94,5.2,94,83,4.55,91,80,
77,"ZH","M",36,"smoker","[20,45]",20,1.79,79,24.6559096158047,"0.05","0.55",9.1,20,1,36,"0","","",1,38,"after ERT",4.08,99,5.36,107,76,3.33,73,94,
77,"ZH","M",36,"smoker","[20,45]",20,1.79,79,24.6559096158047,"0.05","0.55",9.1,20,1,36,"0","","",2,39,"after ERT",3.85,94,5.14,103,75,3.04,67,80,
77,"ZH","M",36,"smoker","[20,45]",20,1.79,79,24.6559096158047,"0.05","0.55",9.1,20,1,36,"0","","",3,41,"after ERT",3.86,95,5.06,103,76,3.11,70,102,
77,"ZH","M",36,"smoker","[20,45]",20,1.79,79,24.6559096158047,"0.05","0.55",9.1,20,1,36,"0","","",4,42,"after ERT",4.07,101,5.5,112,74,3.08,70,120,
77,"ZH","M",36,"smoker","[20,45]",20,1.79,79,24.6559096158047,"0.05","0.55",9.1,20,1,36,"0","","",5,45,"after ERT",3.69,94,4.96,103,74,2.79,65,108,
78,"ZH","F",62,"non-smoker","[0,0.5)",0,1.64,69,25.6543723973825,"0.17","0.46",37,10,1,62,"0","","",1,63,"after ERT",2.09,91,2.84,104,73,1.45,51,86,0
78,"ZH","F",62,"non-smoker","[0,0.5)",0,1.64,69,25.6543723973825,"0.17","0.46",37,10,1,62,"0","","",2,65,"after ERT",2.16,95,2.83,104,76,1.72,62,70,
78,"ZH","F",62,"non-smoker","[0,0.5)",0,1.64,69,25.6543723973825,"0.17","0.46",37,10,1,62,"0","","",3,67,"after ERT",2.22,100,2.93,110,76,1.77,65,82,
78,"ZH","F",62,"non-smoker","[0,0.5)",0,1.64,69,25.6543723973825,"0.17","0.46",37,10,1,62,"0","","",4,68,"after ERT",2.12,102,2.83,113,75,1.64,62,73,
80,"ZH","M",39,"non-smoker","[0,0.5)",0,1.64,66,24.5389649018441,"0.01","0.55",1.8,17,1,40,"12","25.02.2016","",1,41,,3.09,91,4.12,101,75,2.41,58,67,
80,"ZH","M",39,"non-smoker","[0,0.5)",0,1.64,66,24.5389649018441,"0.01","0.55",1.8,17,1,40,"12","25.02.2016","",2,43,"after ERT",2.88,86,3.89,97,74,2.14,53,60,
80,"ZH","M",39,"non-smoker","[0,0.5)",0,1.64,66,24.5389649018441,"0.01","0.55",1.8,17,1,40,"12","25.02.2016","",3,44,"after ERT",2.45,74,3.45,86,71,1.66,41,66,0
80,"ZH","M",39,"non-smoker","[0,0.5)",0,1.64,66,24.5389649018441,"0.01","0.55",1.8,17,1,40,"12","25.02.2016","",4,46,"after ERT",2.78,85,3.97,101,70,1.74,44,91,0
80,"ZH","M",39,"non-smoker","[0,0.5)",0,1.64,66,24.5389649018441,"0.01","0.55",1.8,17,1,40,"12","25.02.2016","",5,48,"after ERT",2.42,76,3.44,88,71,1.6,41,70,1
80,"ZH","M",39,"non-smoker","[0,0.5)",0,1.64,66,24.5389649018441,"0.01","0.55",1.8,17,1,40,"12","25.02.2016","",6,49,"after ERT",2.54,80,3.72,96,68,1.59,42,79,1
80,"ZH","M",39,"non-smoker","[0,0.5)",0,1.64,66,24.5389649018441,"0.01","0.55",1.8,17,1,40,"12","25.02.2016","",7,50,"after ERT",2.67,85,3.79,99,70,1.69,45,84,
83,"ZH","F",51,"smoker","[10,20)",10,1.58,58,23.2334561768947,"","",,5,1,52,"12","","",1,51,"before ERT",1.81,75,2.64,93,69,,,,
83,"ZH","F",51,"smoker","[10,20)",10,1.58,58,23.2334561768947,"","",,5,1,52,"12","","",2,54,"after ERT",1.75,76,2.57,94,68,35,,80,0
83,"ZH","F",51,"smoker","[10,20)",10,1.58,58,23.2334561768947,"","",,5,1,52,"12","","",3,55,"after ERT",1.79,76,2.53,96,71,1.2,32,,0
83,"ZH","F",51,"smoker","[10,20)",10,1.58,58,23.2334561768947,"","",,5,1,52,"12","","",4,62,"after ERT",1.48,72,2.28,92,65,,,,
83,"ZH","F",51,"smoker","[10,20)",10,1.58,58,23.2334561768947,"","",,5,1,52,"12","","",5,63,"after ERT",1.37,67,1.87,78,73,1,35,,0
86,"ZH","F",54,"smoker","[10,20)",15,1.62,73,27.8158817253467,"","",,12,1,54,"0","","",1,53,"before ERT",2.35,95,3.08,106,76,1.86,59,90,
86,"ZH","F",54,"smoker","[10,20)",15,1.62,73,27.8158817253467,"","",,12,1,54,"0","","",2,55,"after ERT",2.32,96,2.98,104,78,1.93,63,93,
87,"ZH","M",34,"non-smoker","[0,0.5)",0,1.77,80,25.5354463915222,"0.02","0.55",3.6,15,1,38,"48","08.2007-08/2011","27.08.2011",1,38,"after ERT",3.88,96,4.39,90,88,5.42,119,98,
87,"ZH","M",34,"non-smoker","[0,0.5)",0,1.77,80,25.5354463915222,"0.02","0.55",3.6,15,1,38,"48","08.2007-08/2011","27.08.2011",2,40,"after ERT",3.33,84,3.98,83,84,3.45,78,70,
87,"ZH","M",34,"non-smoker","[0,0.5)",0,1.77,80,25.5354463915222,"0.02","0.55",3.6,15,1,38,"48","08.2007-08/2011","27.08.2011",3,43,"after ERT",2.82,72,3.56,75,79,2.54,59,71,
87,"ZH","M",34,"non-smoker","[0,0.5)",0,1.77,80,25.5354463915222,"0.02","0.55",3.6,15,1,38,"48","08.2007-08/2011","27.08.2011",4,44,"after ERT",3.56,92,4.23,90,84,4.26,100,76,
87,"ZH","M",34,"non-smoker","[0,0.5)",0,1.77,80,25.5354463915222,"0.02","0.55",3.6,15,1,38,"48","08.2007-08/2011","27.08.2011",5,56,"after ERT",3.3,87,3.98,86,83,3.65,88,85,
87,"ZH","M",34,"non-smoker","[0,0.5)",0,1.77,80,25.5354463915222,"0.02","0.55",3.6,15,1,38,"48","08.2007-08/2011","27.08.2011",6,48,"after ERT",3.11,90,3.8,89,82,3.04,77,100,
88,"ZH","M",65,"non-smoker","[0,0.5)",0,1.82,70,21.1327134404057,"0.25","0.55",45.5,,1,65,"0","","",1,67,"after ERT",1.95,58,3.59,83,54,0.94,21,,0
88,"ZH","M",65,"non-smoker","[0,0.5)",0,1.82,70,21.1327134404057,"0.25","0.55",45.5,,1,65,"0","","",2,68,"after ERT",1.28,38,2.92,68,44,0.4,12,,0
90,"ZH","M",24,"non-smoker","[0,0.5)",0,1.72,62,20.9572742022715,"0.05","0.55",9.1,9,1,24,"0","","",1,26,"after ERT",2.31,56,3.96,82,58,1.29,26,84,1
90,"ZH","M",24,"non-smoker","[0,0.5)",0,1.72,62,20.9572742022715,"0.05","0.55",9.1,9,1,24,"0","","",2,27,"after ERT",2.93,71,4.12,85,71,2.12,43,92,0
90,"ZH","M",24,"non-smoker","[0,0.5)",0,1.72,62,20.9572742022715,"0.05","0.55",9.1,9,1,24,"0","","",3,28,"after ERT",2.62,64,3.84,79,68,1.75,36,88,1
90,"ZH","M",24,"non-smoker","[0,0.5)",0,1.72,62,20.9572742022715,"0.05","0.55",9.1,9,1,24,"0","","",4,29,"after ERT",2.55,63,3.78,79,67,1.63,34,87,1
90,"ZH","M",24,"non-smoker","[0,0.5)",0,1.72,62,20.9572742022715,"0.05","0.55",9.1,9,1,24,"0","","",5,31,"after ERT",2.31,58,3.69,78,62,1.38,29,80,1
90,"ZH","M",24,"non-smoker","[0,0.5)",0,1.72,62,20.9572742022715,"0.05","0.55",9.1,9,1,24,"0","","",6,32,"after ERT",2.16,54,3.81,81,57,1.09,23,89,0
90,"ZH","M",24,"non-smoker","[0,0.5)",0,1.72,62,20.9572742022715,"0.05","0.55",9.1,9,1,24,"0","","",7,34,"after ERT",2,51,3.26,70,61,1.13,25,85,1
90,"ZH","M",24,"non-smoker","[0,0.5)",0,1.72,62,20.9572742022715,"0.05","0.55",9.1,9,1,24,"0","","",8,37,"after ERT",2,52,3.38,73,59,1.14,25,88,1
91,"ZH","F",14,"non-smoker","[0,0.5)",0,1.72,52,17.5770686857761,"0.2","0.55",36.4,33,0,,"","","",1,23,"after ERT",2.85,79,3.39,82,84,2.79,66,76,
91,"ZH","F",14,"non-smoker","[0,0.5)",0,1.72,52,17.5770686857761,"0.2","0.55",36.4,33,0,,"","","",2,17,"before ERT",2.69,81,2.9,74,93,3.01,74,70,
91,"ZH","F",14,"non-smoker","[0,0.5)",0,1.72,52,17.5770686857761,"0.2","0.55",36.4,33,0,,"","","",3,19,"before ERT",2.85,76,3.1,72,92,3.21,75,,
91,"ZH","F",14,"non-smoker","[0,0.5)",0,1.72,52,17.5770686857761,"0.2","0.55",36.4,33,0,,"","","",4,21,"before ERT",2.98,79,3.33,77,89,3.43,80,78,
91,"ZH","F",14,"non-smoker","[0,0.5)",0,1.72,52,17.5770686857761,"0.2","0.55",36.4,33,0,,"","","",5,24,"after ERT",2.9,80,3.39,81,86,3.03,71,74,
92,"ZH","M",28,"non-smoker","[0,0.5)",0,1.73,70,23.3886865581877,"","",,8,1,48,"240","Aug 14","",1,57,"after ERT",1.94,58,3.14,75,62,1.07,29,67,0
92,"ZH","M",28,"non-smoker","[0,0.5)",0,1.73,70,23.3886865581877,"","",,8,1,48,"240","Aug 14","",2,58,"after ERT",1.51,46,2.51,61,60,0.82,23,71,0
92,"ZH","M",28,"non-smoker","[0,0.5)",0,1.73,70,23.3886865581877,"","",,8,1,48,"240","Aug 14","",3,59,"after ERT",1.81,55,3,73,60,0.99,28,59,0
92,"ZH","M",28,"non-smoker","[0,0.5)",0,1.73,70,23.3886865581877,"","",,8,1,48,"240","Aug 14","",4,60,"after ERT",1.8,56,2.98,73,60,0.95,27,75,0
92,"ZH","M",28,"non-smoker","[0,0.5)",0,1.73,70,23.3886865581877,"","",,8,1,48,"240","Aug 14","",5,60,"after ERT",1.79,58,2.95,76,61,0.99,29,,1
92,"ZH","M",28,"non-smoker","[0,0.5)",0,1.73,70,23.3886865581877,"","",,8,1,48,"240","Aug 14","",6,61,"after ERT",1.57,51,2.56,66,61,0.84,25,66,0
92,"ZH","M",28,"non-smoker","[0,0.5)",0,1.73,70,23.3886865581877,"","",,8,1,48,"240","Aug 14","",7,61,"after ERT",1.64,53,2.62,67,62,0.96,28,,0
92,"ZH","M",28,"non-smoker","[0,0.5)",0,1.73,70,23.3886865581877,"","",,8,1,48,"240","Aug 14","",8,61,"after ERT",1.58,52,2.45,63,64,0.93,27,,1
93,"ZH","M",33,"non-smoker","[0,0.5)",0,1.83,73,21.7982023948162,"","",,40,1,46,"156","","Dez 95",1,46,"before ERT",2.23,54,4.69,92,47,0.67,20,78,1
93,"ZH","M",33,"non-smoker","[0,0.5)",0,1.83,73,21.7982023948162,"","",,40,1,46,"156","","Dez 95",2,55,"after ERT",1.89,50,3.64,76,52,0.76,20,55,0
93,"ZH","M",33,"non-smoker","[0,0.5)",0,1.83,73,21.7982023948162,"","",,40,1,46,"156","","Dez 95",3,56,"after ERT",1.61,43,3.4,72,47,0.54,14,75,0
93,"ZH","M",33,"non-smoker","[0,0.5)",0,1.83,73,21.7982023948162,"","",,40,1,46,"156","","Dez 95",4,59,"after ERT",2.4,65,3.82,82,63,1.2,32,61,0
95,"ZH","M",46,"smoker","[10,20)",15,1.75,72,23.5102040816327,"","",,29,1,52,"72","10/2012-12/2012","14.10.2007",1,61,"after ERT",3.13,97,3.98,97,79,2.77,82,63,
95,"ZH","M",46,"smoker","[10,20)",15,1.75,72,23.5102040816327,"","",,29,1,52,"72","10/2012-12/2012","14.10.2007",2,64,"after ERT",3.21,103,4.11,102,78,2.72,83,77,
95,"ZH","M",46,"smoker","[10,20)",15,1.75,72,23.5102040816327,"","",,29,1,52,"72","10/2012-12/2012","14.10.2007",3,66,"after ERT",2.91,113,3.74,122,78,2.55,92,68,
96,"ZH","F",50,"smoker","[10,20)",15,1.65,65,23.8751147842057,"","",,20,1,52,"24","","",1,52,"before ERT",2.28,86,3.02,97,75,1.8,56,88,0
96,"ZH","F",50,"smoker","[10,20)",15,1.65,65,23.8751147842057,"","",,20,1,52,"24","","",2,55,"after ERT",2.29,89,3.16,104,72,1.77,57,93,
96,"ZH","F",50,"smoker","[10,20)",15,1.65,65,23.8751147842057,"","",,20,1,52,"24","","",3,56,"after ERT",1.95,76,2.82,94,69,1.15,37,80,0
96,"ZH","F",50,"smoker","[10,20)",15,1.65,65,23.8751147842057,"","",,20,1,52,"24","","",4,59,"after ERT",1.77,72,2.47,86,71,1.19,40,85,
96,"ZH","F",50,"smoker","[10,20)",15,1.65,65,23.8751147842057,"","",,20,1,52,"24","","",5,60,"after ERT",1.84,76,2.64,92,70,1.12,38,87,0
96,"ZH","F",50,"smoker","[10,20)",15,1.65,65,23.8751147842057,"","",,20,1,52,"24","","",6,62,"after ERT",1.72,74,2.45,89,70,1.14,40,80,0
96,"ZH","F",50,"smoker","[10,20)",15,1.65,65,23.8751147842057,"","",,20,1,52,"24","","",7,63,"after ERT",1.7,75,2.51,93,67,1,36,81,0
97,"ZH","M",46,"non-smoker","[0,0.5)",0,1.58,84,33.6484537734337,"","",,7,0,,"","","",1,47,"before ERT",1.82,71,2.43,82,75,1.38,41,69,
97,"ZH","M",46,"non-smoker","[0,0.5)",0,1.58,84,33.6484537734337,"","",,7,0,,"","","",2,48,"before ERT",1.88,77,2.5,87,75,1.47,45,84,
97,"ZH","M",46,"non-smoker","[0,0.5)",0,1.58,84,33.6484537734337,"","",,7,0,,"","","",3,50,"before ERT",1.93,74,2.58,80,75,1.44,55,83,
98,"ZH","M",27,,,,1.64,60,22.3081499107674,"0.01","0.55",1.8,8,1,29,"24","","",1,27,"before ERT",2.96,79,4.05,93,73,,,,
98,"ZH","M",27,,,,1.64,60,22.3081499107674,"0.01","0.55",1.8,8,1,29,"24","","",2,28,"before ERT",2.89,77,3.83,87,75,2.39,50,,
98,"ZH","M",27,,,,1.64,60,22.3081499107674,"0.01","0.55",1.8,8,1,29,"24","","",3,29,"after ERT",2.58,69,2.62,60,,2.85,61,,1
98,"ZH","M",27,,,,1.64,60,22.3081499107674,"0.01","0.55",1.8,8,1,29,"24","","",4,33,"after ERT",2.41,66,3.84,90,63,1.4,31,,1
98,"ZH","M",27,,,,1.64,60,22.3081499107674,"0.01","0.55",1.8,8,1,29,"24","","",5,38,"after ERT",2.06,60,3.61,88,57,1.12,26,91,1
98,"ZH","M",27,,,,1.64,60,22.3081499107674,"0.01","0.55",1.8,8,1,29,"24","","",6,39,"after ERT",2.26,66,3.86,95,59,1.19,28,102,0
100,"ZH","F",43,"non-smoker","[0,0.5)",0,1.65,62,22.77318640955,"0.01","0.46",2.2,,1,43,"0","","",1,43,"after ERT",2.31,81,3.01,91,77,1.88,53,,
100,"ZH","F",43,"non-smoker","[0,0.5)",0,1.65,62,22.77318640955,"0.01","0.46",2.2,,1,43,"0","","",2,44,"after ERT",2.41,85,3.14,96,77,1.93,55,95,
100,"ZH","F",43,"non-smoker","[0,0.5)",0,1.65,62,22.77318640955,"0.01","0.46",2.2,,1,43,"0","","",3,46,"after ERT",2.15,78,2.93,91,73,1.51,44,89,
100,"ZH","F",43,"non-smoker","[0,0.5)",0,1.65,62,22.77318640955,"0.01","0.46",2.2,,1,43,"0","","",4,48,"after ERT",2.26,82,2.96,92,76,1.8,53,80,0
100,"ZH","F",43,"non-smoker","[0,0.5)",0,1.65,62,22.77318640955,"0.01","0.46",2.2,,1,43,"0","","",5,49,"after ERT",2.29,85,3.13,100,73,1.6,48,79,
102,"ZH","F",27,"non-smoker","[0,0.5)",0,1.66,66,23.9512265931195,"0.23","0.55",41.8,10,1,35,"96","","",1,27,"before ERT",2.54,78,3.62,97,70,1.68,41,,1
102,"ZH","F",27,"non-smoker","[0,0.5)",0,1.66,66,23.9512265931195,"0.23","0.55",41.8,10,1,35,"96","","",2,29,"after ERT",2.62,81,3.69,100,71,1.78,44,90,0
102,"ZH","F",27,"non-smoker","[0,0.5)",0,1.66,66,23.9512265931195,"0.23","0.55",41.8,10,1,35,"96","","",3,29,"before ERT",2.62,81,3.69,100,71,1.78,44,90,0
102,"ZH","F",27,"non-smoker","[0,0.5)",0,1.66,66,23.9512265931195,"0.23","0.55",41.8,10,1,35,"96","","",4,35,"before ERT",2.58,83,3.75,105,69,1.63,42,94,0
102,"ZH","F",27,"non-smoker","[0,0.5)",0,1.66,66,23.9512265931195,"0.23","0.55",41.8,10,1,35,"96","","",5,36,"after ERT",2.48,81,3.64,104,68,1.52,40,89,0
102,"ZH","F",27,"non-smoker","[0,0.5)",0,1.66,66,23.9512265931195,"0.23","0.55",41.8,10,1,35,"96","","",6,38,"after ERT",2.29,76,3.39,97,68,1.44,38,93,1
107,"LS","F",,"smoker","[20,45]",30,1.64,85,31.6032123735872,"0.5","0.55",90.9,9,1,48,"","","",1,38,"before ERT",3,102,3.98,118,75,2.48,67,82,
107,"LS","F",,"smoker","[20,45]",30,1.64,85,31.6032123735872,"0.5","0.55",90.9,9,1,48,"","","",2,41,"before ERT",2.84,99,3.85,116,74,2.17,61,65,
107,"LS","F",,"smoker","[20,45]",30,1.64,85,31.6032123735872,"0.5","0.55",90.9,9,1,48,"","","",3,45,"before ERT",2.98,108,3.93,123,76,2.44,71,54,
107,"LS","F",,"smoker","[20,45]",30,1.64,85,31.6032123735872,"0.5","0.55",90.9,9,1,48,"","","",4,48,"before ERT",2.61,96,3.51,111,74,2.02,60,59,
109,"LS","F",,"non-smoker","[0,0.5)",0,1.66,58,21.0480476121353,"0.04","",14,21,1,38,"","","",1,38,"before ERT",3.45,96,3.85,90,90,4.17,96,100,
109,"LS","F",,"non-smoker","[0,0.5)",0,1.66,58,21.0480476121353,"0.04","",14,21,1,38,"","","",2,41,"after ERT",2.98,86,3.72,89,80,2.87,69,102,
109,"LS","F",,"non-smoker","[0,0.5)",0,1.66,58,21.0480476121353,"0.04","",14,21,1,38,"","","",3,42,,2.85,81,3.63,86,78,2.52,61,80,
109,"LS","F",,"non-smoker","[0,0.5)",0,1.66,58,21.0480476121353,"0.04","",14,21,1,38,"","","",4,43,"after ERT",2.76,79,3.68,87,75,2.32,56,94,
109,"LS","F",,"non-smoker","[0,0.5)",0,1.66,58,21.0480476121353,"0.04","",14,21,1,38,"","","",5,44,"after ERT",2.72,79,3.69,88,74,2.16,53,85,
109,"LS","F",,"non-smoker","[0,0.5)",0,1.66,58,21.0480476121353,"0.04","",14,21,1,38,"","","",6,45,"after ERT",2.8,82,3.82,92,73,2.09,52,96,
109,"LS","F",,"non-smoker","[0,0.5)",0,1.66,58,21.0480476121353,"0.04","",14,21,1,38,"","","",7,46,"after ERT",2.7,79,3.66,88,74,2.06,52,94,
109,"LS","F",,"non-smoker","[0,0.5)",0,1.66,58,21.0480476121353,"0.04","",14,21,1,38,"","","",8,47,"after ERT",2.41,71,3.59,87,67,1.44,37,81,1
109,"LS","F",,"non-smoker","[0,0.5)",0,1.66,58,21.0480476121353,"0.04","",14,21,1,38,"","","",9,49,"after ERT",2.42,73,3.49,86,69,1.7,44,81,1
112,"LS","F",,"non-smoker","[0,0.5)",0,1.46,56,26.2713454681929,"10.3","26.7",38.6,1,0,,"","","",1,53,"before ERT",2.43,132,3.11,142,78,2.27,77,95,
112,"LS","F",,"non-smoker","[0,0.5)",0,1.46,56,26.2713454681929,"10.3","26.7",38.6,1,0,,"","","",2,58,"before ERT",2.1,125,2.64,130,80,2.3,83,106,
115,"LS","F",,"non-smoker","[0,0.5)",0,1.61,53,20.4467420238417,"","",,2,1,16,"","","",1,22,"after ERT",2.48,79,3.53,98,70,1.85,45,82,1
115,"LS","F",,"non-smoker","[0,0.5)",0,1.61,53,20.4467420238417,"","",,2,1,16,"","","",2,29,"after ERT",2.57,85,3.63,104,71,1.81,46,87,1
116,"LS","M",,"smoker","[0.5,10)",2,1.73,73,24.3910588392529,"0.03","0.55",5.5,22,1,23,"","","",1,24,"after ERT",3.64,86,5.06,102,72,2.73,55,107,
116,"LS","M",,"smoker","[0.5,10)",2,1.73,73,24.3910588392529,"0.03","0.55",5.5,22,1,23,"","","",2,26,"after ERT",3.62,86,4.95,99,73,2.86,57,87,
116,"LS","M",,"smoker","[0.5,10)",2,1.73,73,24.3910588392529,"0.03","0.55",5.5,22,1,23,"","","",3,28,"after ERT",3.33,80,5.1,104,65,2.06,42,97,
116,"LS","M",,"smoker","[0.5,10)",2,1.73,73,24.3910588392529,"0.03","0.55",5.5,22,1,23,"","","",4,29,"after ERT",3.36,82,4.96,102,68,2.19,46,78,1
116,"LS","M",,"smoker","[0.5,10)",2,1.73,73,24.3910588392529,"0.03","0.55",5.5,22,1,23,"","","",5,32,"after ERT",3.34,82,4.95,103,67,2.05,43,78,1
116,"LS","M",,"smoker","[0.5,10)",2,1.73,73,24.3910588392529,"0.03","0.55",5.5,22,1,23,"","","",6,32,"after ERT",3.49,87,4.96,103,70,2.31,49,82,0
116,"LS","M",,"smoker","[0.5,10)",2,1.73,73,24.3910588392529,"0.03","0.55",5.5,22,1,23,"","","",7,34,"after ERT",3.14,79,4.77,101,66,1.71,37,83,1
116,"LS","M",,"smoker","[0.5,10)",2,1.73,73,24.3910588392529,"0.03","0.55",5.5,22,1,23,"","","",8,36,"after ERT",3.24,82,4.77,101,68,2,44,93,0
118,"LS","M",,"non-smoker","[0,0.5)",0,1.8,58,17.9012345679012,"0.03","0.55",5.5,60,1,58,"","","",1,54,"before ERT",1.15,31,2.95,64,39,0.24,6,,1
118,"LS","M",,"non-smoker","[0,0.5)",0,1.8,58,17.9012345679012,"0.03","0.55",5.5,60,1,58,"","","",2,59,"after ERT",1.52,45,3.06,71,49,,,58,1
118,"LS","M",,"non-smoker","[0,0.5)",0,1.8,58,17.9012345679012,"0.03","0.55",5.5,60,1,58,"","","",3,60,"after ERT",1.41,42,2.96,69,48,0.54,15,,1
118,"LS","M",,"non-smoker","[0,0.5)",0,1.8,58,17.9012345679012,"0.03","0.55",5.5,60,1,58,"","","",4,63,"after ERT",1.42,43,2.65,63,54,0.62,18,53,0
118,"LS","M",,"non-smoker","[0,0.5)",0,1.8,58,17.9012345679012,"0.03","0.55",5.5,60,1,58,"","","",5,64,"after ERT",1.04,32,2.31,56,45,0.31,9,53,1
118,"LS","M",,"non-smoker","[0,0.5)",0,1.8,58,17.9012345679012,"0.03","0.55",5.5,60,1,58,"","","",6,65,"after ERT",1.32,41,3.09,75,43,0.35,10,59,0
118,"LS","M",,"non-smoker","[0,0.5)",0,1.8,58,17.9012345679012,"0.03","0.55",5.5,60,1,58,"","","",7,66,"after ERT",1.37,43,2.59,63,71,0.62,19,58,0
118,"LS","M",,"non-smoker","[0,0.5)",0,1.8,58,17.9012345679012,"0.03","0.55",5.5,60,1,58,"","","",8,68,,0.9,29,2.04,50,44,0.28,9,47,0
118,"LS","M",,"non-smoker","[0,0.5)",0,1.8,58,17.9012345679012,"0.03","0.55",5.5,60,1,58,"","","",9,69,"after ERT",0.89,29,2.05,51,43,0.3,9,51,0
119,"LS","F",,"non-smoker","[0,0.5)",0,1.7,60,20.7612456747405,"0.23","0.55",41.8,26,1,60,"","","",1,60,"before ERT",2.41,91,3.59,116,67,,,105,0
119,"LS","F",,"non-smoker","[0,0.5)",0,1.7,60,20.7612456747405,"0.23","0.55",41.8,26,1,60,"","","",2,63,"after ERT",2.15,83,3.31,108,65,0.9,30,74,1
119,"LS","F",,"non-smoker","[0,0.5)",0,1.7,60,20.7612456747405,"0.23","0.55",41.8,26,1,60,"","","",3,43,"after ERT",2.31,91,3.37,112,68,1.45,50,80,
119,"LS","F",,"non-smoker","[0,0.5)",0,1.7,60,20.7612456747405,"0.23","0.55",41.8,26,1,60,"","","",4,64,"after ERT",1.92,76,2.92,98,66,0.82,29,68,0
119,"LS","F",,"non-smoker","[0,0.5)",0,1.7,60,20.7612456747405,"0.23","0.55",41.8,26,1,60,"","","",5,65,"after ERT",2.03,83,3.25,112,62,0.8,28,93,0
119,"LS","F",,"non-smoker","[0,0.5)",0,1.7,60,20.7612456747405,"0.23","0.55",41.8,26,1,60,"","","",6,66,"after ERT",1.9,79,2.9,101,65,0.88,31,70,0
119,"LS","F",,"non-smoker","[0,0.5)",0,1.7,60,20.7612456747405,"0.23","0.55",41.8,26,1,60,"","","",7,67,"after ERT",2,84,3.38,119,59,0.68,24,83,0
119,"LS","F",,"non-smoker","[0,0.5)",0,1.7,60,20.7612456747405,"0.23","0.55",41.8,26,1,60,"","","",8,68,"after ERT",1.87,81,3.16,115,59,0.61,23,59,0
119,"LS","F",,"non-smoker","[0,0.5)",0,1.7,60,20.7612456747405,"0.23","0.55",41.8,26,1,60,"","","",9,69,"after ERT",1.66,73,2.96,109,56,0.53,20,81,0
119,"LS","F",,"non-smoker","[0,0.5)",0,1.7,60,20.7612456747405,"0.23","0.55",41.8,26,1,60,"","","",10,70,"after ERT",1.79,81,2.85,107,63,0.8,31,89,1
120,"LS","F",,"smoker","[10,20)",15,1.53,45,19.2233756247597,"9","26.7",33.7,12,1,47,"","","",1,43,"before ERT",3.28,114,3.95,117,83,3.2,83,86,
120,"LS","F",,"smoker","[10,20)",15,1.53,45,19.2233756247597,"9","26.7",33.7,12,1,47,"","","",2,48,"after ERT",2.91,128,3.66,137,79,2.86,89,98,
121,"LS","F",,"non-smoker","[0,0.5)",0,1.61,55,21.2183171945527,"30.4","26.7",113.9,5,1,23,"","","",1,19,"before ERT",3.29,105,3.72,104,89,3.76,105,69,
121,"LS","F",,"non-smoker","[0,0.5)",0,1.61,55,21.2183171945527,"30.4","26.7",113.9,5,1,23,"","","",2,23,"before ERT",2.72,87,3.52,98,77,2.35,58,64,
122,"LS","F",,"non-smoker","[0,0.5)",0,1.49,45,20.2693572361605,"3.5","26.7",13.1,5,0,,"","","",1,14,"before ERT",3.04,135,3.44,131,88,3.44,113,97,
122,"LS","F",,"non-smoker","[0,0.5)",0,1.49,45,20.2693572361605,"3.5","26.7",13.1,5,0,,"","","",2,18,"before ERT",2.84,117,3.76,133,76,2.34,73,110,
123,"LS","F",,"non-smoker","[0,0.5)",0,1.51,83,36.4019121968335,"","",,21,1,45,"","","",1,46,"after ERT",2.01,90,2.91,111,69,1.39,42,,1
123,"LS","F",,"non-smoker","[0,0.5)",0,1.51,83,36.4019121968335,"","",,21,1,45,"","","",2,48,"after ERT",1.93,88,2.73,106,71,1.17,36,95,
123,"LS","F",,"non-smoker","[0,0.5)",0,1.51,83,36.4019121968335,"","",,21,1,45,"","","",3,50,"after ERT",1.86,87,2.69,106,69,1.39,44,95,1
124,"LS","M",,"non-smoker","[0,0.5)",0,1.81,43,13.125362473673,"0","0.55",8,59,1,44,"","","",1,44,"before ERT",2.77,68,4.24,82,65,,,,0
124,"LS","M",,"non-smoker","[0,0.5)",0,1.81,43,13.125362473673,"0","0.55",8,59,1,44,"","","",2,45,"after ERT",2.77,69,4.13,80,67,,,,0
124,"LS","M",,"non-smoker","[0,0.5)",0,1.81,43,13.125362473673,"0","0.55",8,59,1,44,"","","",3,51,"after ERT",2.42,65,3.87,83,63,1.31,33,,1
124,"LS","M",,"non-smoker","[0,0.5)",0,1.81,43,13.125362473673,"0","0.55",8,59,1,44,"","","",4,54,"after ERT",2.35,63,3.91,84,60,1.27,33,78,1
124,"LS","M",,"non-smoker","[0,0.5)",0,1.81,43,13.125362473673,"0","0.55",8,59,1,44,"","","",5,57,"after ERT",2.09,58,3.67,81,57,0.91,24,78,0
125,"LS","M",,"non-smoker","[0,0.5)",0,1.75,70,22.8571428571429,"","",,31,1,48,"","","",1,48,"before ERT",2.49,68,3.87,86,64,1.32,32,,1
125,"LS","M",,"non-smoker","[0,0.5)",0,1.75,70,22.8571428571429,"","",,31,1,48,"","","",2,50,"after ERT",2.21,61,3.5,78,63,1.59,40,84,1
125,"LS","M",,"non-smoker","[0,0.5)",0,1.75,70,22.8571428571429,"","",,31,1,48,"","","",3,51,"after ERT",1.96,55,3.12,70,63,1.23,31,71,1
125,"LS","M",,"non-smoker","[0,0.5)",0,1.75,70,22.8571428571429,"","",,31,1,48,"","","",4,52,"after ERT",1.81,51,2.79,63,65,1.02,26,75,1
125,"LS","M",,"non-smoker","[0,0.5)",0,1.75,70,22.8571428571429,"","",,31,1,48,"","","",5,53,"after ERT",1.88,54,3.43,79,55,0.69,18,81,0
127,"LS","F",,"non-smoker","[0,0.5)",0,1.65,60,22.038567493113,"0.65","0.55",118.2,9,0,,"","","",1,21,"before ERT",2.84,86,3.49,93,81,2.82,68,68,
127,"LS","F",,"non-smoker","[0,0.5)",0,1.65,60,22.038567493113,"0.65","0.55",118.2,9,0,,"","","",2,28,"before ERT",2.8,87,3.96,107,71,2.01,50,80,1
127,"LS","F",,"non-smoker","[0,0.5)",0,1.65,60,22.038567493113,"0.65","0.55",118.2,9,0,,"","","",3,31,"before ERT",2.53,81,3.78,105,67,1.51,39,76,1
129,"LS","M",,"non-smoker","[0,0.5)",0,1.73,88,29.4029202445788,"4.31","",15,41,1,36,"","","",1,36,"before ERT",3.96,101,4.97,105,80,3.75,82,83,
129,"LS","M",,"non-smoker","[0,0.5)",0,1.73,88,29.4029202445788,"4.31","",15,41,1,36,"","","",2,40,"after ERT",2.79,74,4.62,101,60,1.36,31,85,1
129,"LS","M",,"non-smoker","[0,0.5)",0,1.73,88,29.4029202445788,"4.31","",15,41,1,36,"","","",3,41,"after ERT",3.17,84,5.06,111,63,1.66,39,78,1
129,"LS","M",,"non-smoker","[0,0.5)",0,1.73,88,29.4029202445788,"4.31","",15,41,1,36,"","","",4,42,"after ERT",2.97,79,4.7,104,63,1.67,39,84,1
129,"LS","M",,"non-smoker","[0,0.5)",0,1.73,88,29.4029202445788,"4.31","",15,41,1,36,"","","",5,43,"after ERT",2.63,71,4.51,100,58,1.1,26,80,1
129,"LS","M",,"non-smoker","[0,0.5)",0,1.73,88,29.4029202445788,"4.31","",15,41,1,36,"","","",6,44,"after ERT",2.78,76,4.53,101,61,1.37,33,85,1
129,"LS","M",,"non-smoker","[0,0.5)",0,1.73,88,29.4029202445788,"4.31","",15,41,1,36,"","","",7,46,"after ERT",2.76,76,4.35,98,64,1.54,38,84,1
129,"LS","M",,"non-smoker","[0,0.5)",0,1.73,88,29.4029202445788,"4.31","",15,41,1,36,"","","",8,48,"after ERT",2.74,77,4.3,98,64,1.48,37,83,1
130,"LS","M",,"non-smoker","[0,0.5)",0,1.73,91,30.405292525644,"","",,39,1,22,"","","",1,23,"after ERT",3.75,87,,,85,,,,
130,"LS","M",,"non-smoker","[0,0.5)",0,1.73,91,30.405292525644,"","",,39,1,22,"","","",2,23,"after ERT",3.8,89,,,86,,,,
130,"LS","M",,"non-smoker","[0,0.5)",0,1.73,91,30.405292525644,"","",,39,1,22,"","","",3,26,"after ERT",3.37,80,,,80,2.94,59,,
130,"LS","M",,"non-smoker","[0,0.5)",0,1.73,91,30.405292525644,"","",,39,1,22,"","","",4,28,"after ERT",3.22,78,4.35,89,74,2.29,47,85,0
130,"LS","M",,"non-smoker","[0,0.5)",0,1.73,91,30.405292525644,"","",,39,1,22,"","","",5,29,"after ERT",3.08,75,4.2,86,73,2.17,45,86,
130,"LS","M",,"non-smoker","[0,0.5)",0,1.73,91,30.405292525644,"","",,39,1,22,"","","",6,32,"after ERT",3.36,83,4.73,98,71,2.3,49,86,
130,"LS","M",,"non-smoker","[0,0.5)",0,1.73,91,30.405292525644,"","",,39,1,22,"","","",7,33,"after ERT",3.2,80,4.58,96,70,2.11,45,81,
130,"LS","M",,"non-smoker","[0,0.5)",0,1.73,91,30.405292525644,"","",,39,1,22,"","","",8,34,"after ERT",2.91,74,4.48,94,65,1.59,35,79,
131,"LS","F",,"smoker","[0.5,10)",4,1.68,78,27.6360544217687,"","",,16,1,27,"","","",1,26,"before ERT",2.9,86,3.64,94,80,2.8,68,79,
131,"LS","F",,"smoker","[0.5,10)",4,1.68,78,27.6360544217687,"","",,16,1,27,"","","",2,28,"after ERT",3.06,91,3.83,100,80,3,73,76,
131,"LS","F",,"smoker","[0.5,10)",4,1.68,78,27.6360544217687,"","",,16,1,27,"","","",3,29,"after ERT",2.88,87,3.61,95,80,2.83,70,73,
135,"LS","M",,"non-smoker","[0,0.5)",0,1.66,62,22.4996371026274,"","",,59,1,52,"","","",1,52,"before ERT",1.88,59,3.45,89,54,,,39,0
135,"LS","M",,"non-smoker","[0,0.5)",0,1.66,62,22.4996371026274,"","",,59,1,52,"","","",2,53,"after ERT",1.89,60,3.18,82,59,0.99,27,79,0
140,"LS","F",,"non-smoker","[0,0.5)",0,1.7,62,21.4532871972318,"0.36","0.55",65.5,24,1,34,"","","",1,34,"before ERT",3.08,94,3.97,105,78,2.8,71,67,
140,"LS","F",,"non-smoker","[0,0.5)",0,1.7,62,21.4532871972318,"0.36","0.55",65.5,24,1,34,"","","",2,35,"after ERT",2.79,93,3.72,108,75,2.16,57,75,
140,"LS","F",,"non-smoker","[0,0.5)",0,1.7,62,21.4532871972318,"0.36","0.55",65.5,24,1,34,"","","",3,36,"after ERT",2.87,98,3.84,113,75,2.37,63,76,0
140,"LS","F",,"non-smoker","[0,0.5)",0,1.7,62,21.4532871972318,"0.36","0.55",65.5,24,1,34,"","","",4,39,"after ERT",2.5,86,3.39,101,74,1.96,53,86,0
140,"LS","F",,"non-smoker","[0,0.5)",0,1.7,62,21.4532871972318,"0.36","0.55",65.5,24,1,34,"","","",5,39,"after ERT",2.8,97,3.69,110,76,2.21,60,93,
140,"LS","F",,"non-smoker","[0,0.5)",0,1.7,62,21.4532871972318,"0.36","0.55",65.5,24,1,34,"","","",6,40,"after ERT",2.71,95,3.71,112,73,1.96,54,79,
141,"LS","F",,"smoker","[20,45]",20,1.69,73,25.5593291551416,"18.1","27.6",65.6,4,0,,"","","",1,41,"before ERT",2.9,95,3.94,112,74,2.13,59,97,
141,"LS","F",,"smoker","[20,45]",20,1.69,73,25.5593291551416,"18.1","27.6",65.6,4,0,,"","","",2,44,"before ERT",2.87,96,3.9,113,74,2.04,58,96,
142,"LS","M",,"non-smoker","[0,0.5)",0,1.61,45,17.3604413409976,"2.7","27.6",9.8,10,1,4,"","","",1,14,"after ERT",2.39,80,3.09,86,77,2.02,57,91,
142,"LS","M",,"non-smoker","[0,0.5)",0,1.61,45,17.3604413409976,"2.7","27.6",9.8,10,1,4,"","","",2,15,"after ERT",3.16,86,4.01,90,79,2.65,65,110,
143,"LS","F",,"non-smoker","[0,0.5)",0,1.71,56,19.1511918197052,"0.82","0.55",149.1,30,1,54,"","","",1,54,"before ERT",1.51,53,2.94,89,51,0.48,15,71,
143,"LS","F",,"non-smoker","[0,0.5)",0,1.71,56,19.1511918197052,"0.82","0.55",149.1,30,1,54,"","","",2,55,"after ERT",1.43,51,2.5,76,57,0.53,16,72,0
143,"LS","F",,"non-smoker","[0,0.5)",0,1.71,56,19.1511918197052,"0.82","0.55",149.1,30,1,54,"","","",3,58,"after ERT",1.41,52,2.57,80,55,0.61,20,82,1
143,"LS","F",,"non-smoker","[0,0.5)",0,1.71,56,19.1511918197052,"0.82","0.55",149.1,30,1,54,"","","",4,59,"after ERT",1.41,53,2.67,85,53,0.48,16,79,0
143,"LS","F",,"non-smoker","[0,0.5)",0,1.71,56,19.1511918197052,"0.82","0.55",149.1,30,1,54,"","","",5,60,"after ERT",1.27,48,2.36,76,54,0.5,17,74,1
143,"LS","F",,"non-smoker","[0,0.5)",0,1.71,56,19.1511918197052,"0.82","0.55",149.1,30,1,54,"","","",6,61,"after ERT",1.53,58,2.62,85,58,0.71,24,88,0
143,"LS","F",,"non-smoker","[0,0.5)",0,1.71,56,19.1511918197052,"0.82","0.55",149.1,30,1,54,"","","",7,62,"after ERT",1.46,56,2.71,88,54,0.54,18,79,1
143,"LS","F",,"non-smoker","[0,0.5)",0,1.71,56,19.1511918197052,"0.82","0.55",149.1,30,1,54,"","","",8,65,"after ERT",1.23,48,2.36,78,52,0.41,14,60,0
143,"LS","F",,"non-smoker","[0,0.5)",0,1.71,56,19.1511918197052,"0.82","0.55",149.1,30,1,54,"","","",9,66,"after ERT",1.23,48,2.32,77,53,0.44,15,77,0
144,"LS","M",,"smoker","[20,45]",45,1.95,110,28.9283366206443,"3.4","27.6",12.3,32,1,63,"","","",1,63,"before ERT",3.24,80,4.86,93,67,1.69,45,97,
144,"LS","M",,"smoker","[20,45]",45,1.95,110,28.9283366206443,"3.4","27.6",12.3,32,1,63,"","","",2,65,"before ERT",3.21,80,4.69,90,68,1.85,50,90,
145,"LS","M",,"smoker","[20,45]",20,1.67,66,23.6652443615762,"","",,59,1,51,"","","",1,51,"before ERT",3.22,99,4.57,115,71,2.28,60,115,
145,"LS","M",,"smoker","[20,45]",20,1.67,66,23.6652443615762,"","",,59,1,51,"","","",2,52,"after ERT",3.67,114,5.17,131,71,2.52,67,105,
145,"LS","M",,"smoker","[20,45]",20,1.67,66,23.6652443615762,"","",,59,1,51,"","","",3,53,"after ERT",3.57,112,5.01,128,71,2.54,69,111,0
145,"LS","M",,"smoker","[20,45]",20,1.67,66,23.6652443615762,"","",,59,1,51,"","","",4,54,"after ERT",3.58,113,4.84,124,74,2.62,71,101,
145,"LS","M",,"smoker","[20,45]",20,1.67,66,23.6652443615762,"","",,59,1,51,"","","",5,55,"after ERT",3.12,103,4.33,115,72,2.41,67,102,
145,"LS","M",,"smoker","[20,45]",20,1.67,66,23.6652443615762,"","",,59,1,51,"","","",6,56,"after ERT",3.21,107,4.72,127,68,1.95,55,92,1
145,"LS","M",,"smoker","[20,45]",20,1.67,66,23.6652443615762,"","",,59,1,51,"","","",7,57,"after ERT",3.53,120,5.1,138,69,2.33,68,128,
147,"LS","F",,"non-smoker","[0,0.5)",0,1.6,65,25.390625,"10.5","27.6",38,11,1,29,"","","",1,28,"before ERT",3.38,112,3.61,104,94,4.57,115,87,
147,"LS","F",,"non-smoker","[0,0.5)",0,1.6,65,25.390625,"10.5","27.6",38,11,1,29,"","","",2,30,"after ERT",3.07,103,3.37,98,91,4.12,106,72,
148,"LS","M",,"non-smoker","[0,0.5)",0,1.66,66,23.9512265931195,"0.01","0.55",1.8,27,1,28,"","","",1,28,"before ERT",3.15,82,4.55,101,69,2.19,46,125,0
148,"LS","M",,"non-smoker","[0,0.5)",0,1.66,66,23.9512265931195,"0.01","0.55",1.8,27,1,28,"","","",2,29,"after ERT",3.31,87,4.55,102,73,2.38,51,101,0
148,"LS","M",,"non-smoker","[0,0.5)",0,1.66,66,23.9512265931195,"0.01","0.55",1.8,27,1,28,"","","",3,30,"after ERT",3.15,83,4.64,105,68,2.1,45,106,0
148,"LS","M",,"non-smoker","[0,0.5)",0,1.66,66,23.9512265931195,"0.01","0.55",1.8,27,1,28,"","","",4,31,"after ERT",3.23,86,4.64,105,70,2.22,48,111,
148,"LS","M",,"non-smoker","[0,0.5)",0,1.66,66,23.9512265931195,"0.01","0.55",1.8,27,1,28,"","","",5,33,"after ERT",3.13,85,4.64,107,67,2.06,46,95,0
148,"LS","M",,"non-smoker","[0,0.5)",0,1.66,66,23.9512265931195,"0.01","0.55",1.8,27,1,28,"","","",6,34,"after ERT",3.12,85,4.65,108,67,83,44,96,0
148,"LS","M",,"non-smoker","[0,0.5)",0,1.66,66,23.9512265931195,"0.01","0.55",1.8,27,1,28,"","","",7,35,"after ERT",3.14,87,4.84,113,65,1.94,44,110,0
148,"LS","M",,"non-smoker","[0,0.5)",0,1.66,66,23.9512265931195,"0.01","0.55",1.8,27,1,28,"","","",8,36,"after ERT",3.05,85,4.65,109,66,1.85,42,105,0
148,"LS","M",,"non-smoker","[0,0.5)",0,1.66,66,23.9512265931195,"0.01","0.55",1.8,27,1,28,"","","",9,37,"after ERT",2.8,79,4.36,103,64,1.58,36,96,0
148,"LS","M",,"non-smoker","[0,0.5)",0,1.66,66,23.9512265931195,"0.01","0.55",1.8,27,1,28,"","","",10,38,"after ERT",2.96,84,4.52,107,65,1.71,40,102,0
153,"LS","F",,"smoker","[10,20)",10,1.56,60,24.65483234714,"18.9","27.6",68.5,10,1,52,"","","",1,51,"before ERT",2.56,112,3.28,122,78,2.28,73,74,
153,"LS","F",,"smoker","[10,20)",10,1.56,60,24.65483234714,"18.9","27.6",68.5,10,1,52,"","","",2,53,"after ERT",2.53,113,3.37,127,75,1.91,62,73,
153,"LS","F",,"smoker","[10,20)",10,1.56,60,24.65483234714,"18.9","27.6",68.5,10,1,52,"","","",3,54,"after ERT",2.62,118,3.38,129,77,2.38,78,72,
161,"LS","M",,"non-smoker","[0,0.5)",0,1.69,57,19.9572844088092,"0","0.55",4,14,1,15,"","","",1,17,"after ERT",3.57,104,3.95,95,90,4.25,108,131,
161,"LS","M",,"non-smoker","[0,0.5)",0,1.69,57,19.9572844088092,"0","0.55",4,14,1,15,"","","",2,18,"after ERT",4.31,105,4.82,100,89,4.73,119,108,
161,"LS","M",,"non-smoker","[0,0.5)",0,1.69,57,19.9572844088092,"0","0.55",4,14,1,15,"","","",3,19,"after ERT",4.52,110,5,104,90,5.11,129,105,
161,"LS","M",,"non-smoker","[0,0.5)",0,1.69,57,19.9572844088092,"0","0.55",4,14,1,15,"","","",4,20,"after ERT",4.18,102,4.61,96,91,4.56,93,103,
161,"LS","M",,"non-smoker","[0,0.5)",0,1.69,57,19.9572844088092,"0","0.55",4,14,1,15,"","","",5,21,"after ERT",4.13,101,4.76,99,87,4.55,92,100,
161,"LS","M",,"non-smoker","[0,0.5)",0,1.69,57,19.9572844088092,"0","0.55",4,14,1,15,"","","",6,22,"after ERT",4.19,102,4.88,102,86,4.2,85,103,
161,"LS","M",,"non-smoker","[0,0.5)",0,1.69,57,19.9572844088092,"0","0.55",4,14,1,15,"","","",7,24,"after ERT",4.22,103,4.93,103,85,4.24,86,104,
162,"LS","F",,"smoker","[0.5,10)",6,1.61,69,26.6193433895297,"","",,8,0,,"","","",1,18,"before ERT",2.91,93,3.48,97,84,2.94,82,66,
162,"LS","F",,"smoker","[0.5,10)",6,1.61,69,26.6193433895297,"","",,8,0,,"","","",2,23,"before ERT",2.87,92,3.58,100,80,2.79,68,76,
163,"LS","F",,"non-smoker","[0,0.5)",0,1.8,120,37.037037037037,"5.4","27.6",19.6,10,1,43,"","","",1,42,"before ERT",3.49,100,4.58,114,76,2.72,72,72,
163,"LS","F",,"non-smoker","[0,0.5)",0,1.8,120,37.037037037037,"5.4","27.6",19.6,10,1,43,"","","",2,42,"before ERT",3.53,102,4.43,111,80,3.33,89,91,
164,"LS","F",,"non-smoker","[0,0.5)",0,1.7,59,20.4152249134948,"","",,9,1,24,"","","",1,20,"before ERT",3.24,93,4.68,117,69,2.43,58,89,1
164,"LS","F",,"non-smoker","[0,0.5)",0,1.7,59,20.4152249134948,"","",,9,1,24,"","","",2,25,"after ERT",2.98,85,4.47,112,66,2.03,48,80,0
